# Supplementary material for: (E)-1-[4-(Methyl­sulfan­yl)phen­yl]-2-(2,3,4-trimeth­oxy­phen­yl)ethene
Source: Acta Crystallogr Sect E Struct Rep Online. 2012 Aug 25;68(Pt 9):o2791. doi: 10.1107/S1600536812036288 (PMC3435821; doi:10.1107/S1600536812036288)
Supplement: Supplementary file 1 [file e-68-o2791-sup1.cif]

##############################################################################
#                                                                            #
# This CIF contains the data in a paper accepted for publication in          #
# Acta Crystallographica Section E. It conforms to the requirements of       #
# Notes for Authors for Acta Crystallographica Section E, and has been       #
# peer reviewed under the auspices of the IUCr Commission on Journals.       #
#                                                                            #
# Full details of the Crystallographic Information File format               #
# are given in the paper "The Crystallographic Information File (CIF):       #
# a New Standard Archive File for Crystallography" by S. R. Hall, F. H.      #
# Allen and I. D. Brown [Acta Cryst. (1991), A47, 655-685].                  #
#                                                                            #
# The current version of the core CIF dictionary is obtainable from          #
# ftp://ftp.iucr.org/pub/cif_core.dic.                                       #
#                                                                            #
# Software is freely available for graphical display of the structure(s)     #
# in this CIF. For information consult the CIF software page                 #
# http://www.iucr.org/resources/cif/software.                                #
#                                                                            #
# This file may be used for bona fide research purposes within the           #
# scientific community so long as proper attribution is given to the journal # 
# article from which it was obtained.                                        #
#                                                                            #
##############################################################################
data_I
_audit_creation_method     SHELXL-97
_chemical_name_systematic
;
(<i>E</i>)-1-[4-(Methylsulfanyl)phenyl]-2-(2,3,4-trimethoxyphenyl)ethene
;
_chemical_name_common     ?
_chemical_formula_moiety     'C18 H20 O3 S'
_chemical_formula_sum     'C18 H20 O3 S'
_chemical_formula_iupac     'C18 H20 O3 S'
_chemical_formula_weight     316.40
_chemical_melting_point     417
_symmetry_cell_setting     monoclinic
_symmetry_space_group_name_H-M     'P 21/c'
_symmetry_space_group_name_Hall     '-P 2ybc'
loop_
    _symmetry_equiv_pos_as_xyz
    'x, y, z'
    '-x, y+1/2, -z+1/2'
    '-x, -y, -z'
    'x, -y-1/2, z-1/2'
_cell_length_a     13.9633(4)
_cell_length_b     7.7094(2)
_cell_length_c     15.1518(4)
_cell_angle_alpha     90.00
_cell_angle_beta     90.705(3)
_cell_angle_gamma     90.00
_cell_volume     1630.95(8)
_cell_formula_units_Z     4
_cell_measurement_reflns_used     6497
_cell_measurement_theta_min     2.6350
_cell_measurement_theta_max     29.0045
_cell_measurement_temperature     293(2)
_cell_special_details     ?
_exptl_crystal_description     plate
_exptl_crystal_colour     colourless
_exptl_crystal_size_max     0.55
_exptl_crystal_size_mid     0.5
_exptl_crystal_size_min     0.01
_exptl_crystal_density_diffrn     1.289
_exptl_crystal_density_meas     ?
_exptl_crystal_density_method     'not measured'
_exptl_crystal_F_000     672
_exptl_absorpt_coefficient_mu     0.208
_exptl_absorpt_correction_type     multi-scan
_exptl_absorpt_process_details     '(CrysAlis PRO; Agilent, 2010)'
_exptl_absorpt_correction_T_min     0.900
_exptl_absorpt_correction_T_max     1.000
_exptl_special_details     ?
_diffrn_ambient_temperature     293(2)
_diffrn_radiation_type     MoK\a
_diffrn_radiation_wavelength     0.71073
_diffrn_radiation_source     'fine-focus sealed tube'
_diffrn_radiation_monochromator     graphite
_diffrn_measurement_device_type     'Agilent Xcalibur Atlas CCD-detector'
_diffrn_measurement_method     '\w scans'
_diffrn_detector_area_resol_mean     10.3088
_diffrn_reflns_number     8931
_diffrn_reflns_av_R_equivalents     0.0247
_diffrn_reflns_av_sigmaI/netI     0.0235
_diffrn_reflns_theta_min     2.69
_diffrn_reflns_theta_max     25.00
_diffrn_reflns_theta_full     25.00
_diffrn_measured_fraction_theta_max     0.999
_diffrn_measured_fraction_theta_full     0.999
_diffrn_reflns_limit_h_min     -14
_diffrn_reflns_limit_h_max     16
_diffrn_reflns_limit_k_min     -9
_diffrn_reflns_limit_k_max     8
_diffrn_reflns_limit_l_min     -18
_diffrn_reflns_limit_l_max     18
_diffrn_standards_number     0
_diffrn_standards_interval_count     .
_diffrn_standards_interval_time     .
_diffrn_standards_decay_%     ?
_refine_special_details
;
Refinement of <i>F</i>^2^ against ALL reflections. The weighted <i>R</i>-factor
<i>wR</i> and goodness of fit <i>S</i> are based on <i>F</i>^2^, conventional
<i>R</i>-factors <i>R</i> are based on <i>F</i>, with <i>F</i> set to zero for
negative <i>F</i>^2^. The threshold expression of <i>F</i>^2^ >
\s(<i>F</i>^2^) is used only for calculating <i>R</i>-factors(gt) <i>etc</i>.
and is not relevant to the choice of reflections for refinement.
<i>R</i>-factors based on <i>F</i>^2^ are statistically about twice as large
as those based on <i>F</i>, and <i>R</i>- factors based on ALL data will be
even larger.
;
_reflns_number_total     2862
_reflns_number_gt     2229
_reflns_threshold_expression     I>2\s(I)
_refine_ls_structure_factor_coef     Fsqd
_refine_ls_matrix_type     full
_refine_ls_R_factor_all     0.0725
_refine_ls_R_factor_gt     0.0502
_refine_ls_wR_factor_gt     0.0984
_refine_ls_wR_factor_ref     0.1053
_refine_ls_goodness_of_fit_ref     1.124
_refine_ls_restrained_S_all     1.124
_refine_ls_number_reflns     2862
_refine_ls_number_parameters     279
_refine_ls_number_restraints     0
_refine_ls_number_constraints     ?
_refine_ls_hydrogen_treatment     refall
_refine_ls_weighting_scheme     calc
_refine_ls_weighting_details
         'calc w=1/[\s^2^(Fo^2^)+(0.0252P)^2^+1.2649P] where P=(Fo^2^+2Fc^2^)/3'
_atom_sites_solution_hydrogens     difmap
_atom_sites_solution_primary     direct
_atom_sites_solution_secondary     difmap
_refine_ls_shift/su_max     0.001
_refine_ls_shift/su_mean     0.000
_refine_diff_density_max     0.169
_refine_diff_density_min     -0.246
_refine_ls_extinction_method     none
_refine_ls_extinction_coef     ?
loop_
    _atom_type_symbol
    _atom_type_description
    _atom_type_scat_dispersion_real
    _atom_type_scat_dispersion_imag
    _atom_type_scat_source
    'C' 'C' 0.0033 0.0016
                         'International Tables Vol C Tables 4.2.6.8 and 6.1.1.4'
    'H' 'H' 0.0000 0.0000
                         'International Tables Vol C Tables 4.2.6.8 and 6.1.1.4'
    'O' 'O' 0.0106 0.0060
                         'International Tables Vol C Tables 4.2.6.8 and 6.1.1.4'
    'S' 'S' 0.1246 0.1234
                         'International Tables Vol C Tables 4.2.6.8 and 6.1.1.4'
_computing_data_collection     'CrysAlis PRO (Agilent, 2010)'
_computing_cell_refinement     'CrysAlis PRO (Agilent, 2010)'
_computing_data_reduction     'CrysAlis PRO (Agilent, 2010)'
_computing_structure_solution     'SHELXS97 (Sheldrick, 2008)'
_computing_structure_refinement     'SHELXL97 (Sheldrick, 2008)'
_computing_molecular_graphics
            'SHELXTL (Sheldrick, 2008) and Mercury (Macrae <i>et al.</i>, 2008)'
_computing_publication_material     'SHELXL97 (Sheldrick, 2008)'
loop_
    _atom_site_type_symbol
    _atom_site_label
    _atom_site_fract_x
    _atom_site_fract_y
    _atom_site_fract_z
    _atom_site_U_iso_or_equiv
    _atom_site_adp_type
    _atom_site_calc_flag
    _atom_site_refinement_flags
    _atom_site_occupancy
    _atom_site_symmetry_multiplicity
    _atom_site_disorder_assembly
    _atom_site_disorder_group
    C C1 0.61061(17) 0.0320(3) 0.76027(15) 0.0414(6) Uani d . 1 1 . .
    C C2 0.55297(19) 0.1096(4) 0.69676(16) 0.0473(6) Uani d . 1 1 . .
    H H2 0.4970(17) 0.165(3) 0.7110(14) 0.045(7) Uiso d . 1 1 . .
    C C3 0.57983(19) 0.1080(4) 0.60942(16) 0.0485(7) Uani d . 1 1 . .
    H H3 0.5392(18) 0.162(4) 0.5676(16) 0.055(8) Uiso d . 1 1 . .
    C C4 0.66434(17) 0.0313(3) 0.58195(15) 0.0414(6) Uani d . 1 1 . .
    C C5 0.72238(19) -0.0446(4) 0.64716(17) 0.0476(6) Uani d . 1 1 . .
    H H5 0.7822(19) -0.096(3) 0.6326(16) 0.054(8) Uiso d . 1 1 . .
    C C6 0.69588(19) -0.0444(4) 0.73424(16) 0.0478(6) Uani d . 1 1 . .
    H H6 0.7355(19) -0.101(4) 0.7777(17) 0.059(8) Uiso d . 1 1 . .
    S S7 0.58562(5) 0.02516(10) 0.87413(4) 0.0535(2) Uani d . 1 1 . .
    C C8 0.4734(3) 0.1316(6) 0.8820(2) 0.0704(10) Uani d . 1 1 . .
    H H8C 0.482(3) 0.258(6) 0.863(3) 0.120(15) Uiso d . 1 1 . .
    H H8B 0.428(2) 0.071(4) 0.850(2) 0.081(11) Uiso d . 1 1 . .
    H H8A 0.456(2) 0.131(4) 0.942(2) 0.086(10) Uiso d . 1 1 . .
    C C9 0.68881(19) 0.0317(4) 0.48811(16) 0.0467(6) Uani d . 1 1 . .
    H H9 0.6450(19) 0.091(4) 0.4513(17) 0.059(8) Uiso d . 1 1 . .
    C C10 0.76519(19) -0.0373(3) 0.45162(16) 0.0431(6) Uani d . 1 1 . .
    H H10 0.8099(18) -0.093(3) 0.4862(16) 0.050(7) Uiso d . 1 1 . .
    C C11 0.78855(16) -0.0365(3) 0.35739(14) 0.0393(5) Uani d . 1 1 . .
    C C12 0.73453(18) 0.0533(3) 0.29456(16) 0.0445(6) Uani d . 1 1 . .
    H H12 0.6803(18) 0.120(3) 0.3124(16) 0.054(7) Uiso d . 1 1 . .
    C C13 0.75702(18) 0.0514(4) 0.20615(16) 0.0452(6) Uani d . 1 1 . .
    H H13 0.7196(17) 0.117(3) 0.1650(16) 0.049(7) Uiso d . 1 1 . .
    C C14 0.83398(17) -0.0449(3) 0.17705(14) 0.0410(6) Uani d . 1 1 . .
    C C15 0.89145(16) -0.1333(3) 0.23833(15) 0.0388(6) Uani d . 1 1 . .
    C C16 0.86901(17) -0.1269(3) 0.32758(15) 0.0395(6) Uani d . 1 1 . .
    O O17 0.92198(13) -0.2190(3) 0.38833(11) 0.0578(5) Uani d . 1 1 . .
    C C18 1.0193(3) -0.1635(6) 0.4006(3) 0.0774(11) Uani d . 1 1 . .
    H H18B 1.035(3) -0.201(5) 0.457(3) 0.116(14) Uiso d . 1 1 . .
    H H18A 1.056(3) -0.217(6) 0.356(3) 0.139(18) Uiso d . 1 1 . .
    H H18C 1.024(4) -0.033(8) 0.399(3) 0.19(2) Uiso d . 1 1 . .
    O O19 0.96529(12) -0.2384(2) 0.21239(11) 0.0502(5) Uani d . 1 1 . .
    C C20 1.0435(2) -0.1512(5) 0.1699(2) 0.0614(8) Uani d . 1 1 . .
    H H20C 1.092(3) -0.230(5) 0.166(2) 0.105(13) Uiso d . 1 1 . .
    H H20B 1.027(2) -0.119(5) 0.109(2) 0.104(13) Uiso d . 1 1 . .
    H H20A 1.062(3) -0.048(7) 0.200(3) 0.15(2) Uiso d . 1 1 . .
    O O21 0.85858(12) -0.0665(2) 0.09066(10) 0.0511(5) Uani d . 1 1 . .
    C C22 0.7946(2) 0.0007(5) 0.02544(19) 0.0604(8) Uani d . 1 1 . .
    H H22C 0.790(2) 0.128(4) 0.0280(17) 0.067(9) Uiso d . 1 1 . .
    H H22B 0.820(2) -0.030(4) -0.0289(19) 0.066(9) Uiso d . 1 1 . .
    H H22A 0.729(3) -0.053(4) 0.030(2) 0.093(11) Uiso d . 1 1 . .
loop_
    _atom_site_aniso_label
    _atom_site_aniso_U_11
    _atom_site_aniso_U_22
    _atom_site_aniso_U_33
    _atom_site_aniso_U_12
    _atom_site_aniso_U_13
    _atom_site_aniso_U_23
    C1 0.0440(14) 0.0393(14) 0.0407(12) -0.0025(12) -0.0003(10) 0.0012(11)
    C2 0.0412(14) 0.0562(17) 0.0445(14) 0.0144(13) 0.0042(11) 0.0008(12)
    C3 0.0451(15) 0.0568(18) 0.0435(14) 0.0140(13) -0.0012(11) 0.0069(12)
    C4 0.0432(13) 0.0376(14) 0.0433(12) 0.0018(12) 0.0024(10) 0.0016(11)
    C5 0.0430(14) 0.0470(16) 0.0527(15) 0.0110(13) 0.0044(12) 0.0026(12)
    C6 0.0471(15) 0.0502(16) 0.0459(14) 0.0097(13) -0.0036(12) 0.0071(12)
    S7 0.0570(4) 0.0646(5) 0.0391(3) 0.0026(4) 0.0009(3) 0.0045(3)
    C8 0.059(2) 0.103(3) 0.0489(18) 0.006(2) 0.0105(15) -0.0036(19)
    C9 0.0469(15) 0.0486(16) 0.0446(13) 0.0087(13) 0.0032(11) 0.0044(12)
    C10 0.0463(15) 0.0389(14) 0.0441(13) 0.0013(12) 0.0035(11) 0.0018(11)
    C11 0.0396(13) 0.0352(13) 0.0433(12) -0.0036(11) 0.0030(10) -0.0026(11)
    C12 0.0392(14) 0.0456(16) 0.0487(14) 0.0078(12) 0.0029(11) -0.0028(12)
    C13 0.0415(14) 0.0492(16) 0.0447(13) 0.0030(13) -0.0035(11) 0.0027(12)
    C14 0.0412(13) 0.0418(14) 0.0401(12) -0.0064(12) 0.0041(10) -0.0027(11)
    C15 0.0384(13) 0.0288(13) 0.0494(13) 0.0004(11) 0.0073(10) -0.0031(10)
    C16 0.0429(13) 0.0305(13) 0.0452(13) 0.0010(11) 0.0031(10) 0.0035(10)
    O17 0.0595(12) 0.0597(13) 0.0545(10) 0.0221(10) 0.0079(9) 0.0170(9)
    C18 0.070(2) 0.090(3) 0.072(2) 0.023(2) -0.0233(19) -0.001(2)
    O19 0.0539(11) 0.0388(10) 0.0583(10) 0.0096(9) 0.0156(8) 0.0020(8)
    C20 0.0468(17) 0.064(2) 0.074(2) 0.0107(17) 0.0185(15) 0.0018(18)
    O21 0.0515(10) 0.0631(13) 0.0389(9) 0.0022(9) 0.0028(8) -0.0015(8)
    C22 0.065(2) 0.073(3) 0.0427(15) 0.0063(19) -0.0016(14) 0.0032(15)
_geom_special_details
;
All e.s.d.'s (except the e.s.d. in the dihedral angle between two l.s. planes)
are estimated using the full covariance matrix. The cell e.s.d.'s are taken
into account individually in the estimation of e.s.d.'s in distances, angles
and torsion angles; correlations between e.s.d.'s in cell parameters are only
used when they are defined by crystal symmetry. An approximate (isotropic)
treatment of cell e.s.d.'s is used for estimating e.s.d.'s involving l.s.
planes.
;
loop_
    _geom_bond_atom_site_label_1
    _geom_bond_atom_site_label_2
    _geom_bond_site_symmetry_2
    _geom_bond_distance
    _geom_bond_publ_flag
    C1 C2 . 1.383(3) ?
    C1 C6 . 1.390(3) ?
    C1 S7 . 1.765(2) ?
    C2 C3 . 1.380(3) ?
    C2 H2 . 0.92(2) ?
    C3 C4 . 1.388(3) ?
    C3 H3 . 0.94(3) ?
    C4 C5 . 1.398(3) ?
    C4 C9 . 1.466(3) ?
    C5 C6 . 1.375(3) ?
    C5 H5 . 0.95(3) ?
    C6 H6 . 0.96(3) ?
    S7 C8 . 1.774(3) ?
    C8 H8C . 1.03(4) ?
    C8 H8B . 0.93(3) ?
    C8 H8A . 0.94(3) ?
    C9 C10 . 1.319(3) ?
    C9 H9 . 0.94(3) ?
    C10 C11 . 1.469(3) ?
    C10 H10 . 0.92(2) ?
    C11 C12 . 1.392(3) ?
    C11 C16 . 1.401(3) ?
    C12 C13 . 1.380(3) ?
    C12 H12 . 0.96(3) ?
    C13 C14 . 1.382(3) ?
    C13 H13 . 0.95(2) ?
    C14 O21 . 1.368(3) ?
    C14 C15 . 1.397(3) ?
    C15 O19 . 1.373(3) ?
    C15 C16 . 1.393(3) ?
    C16 O17 . 1.372(3) ?
    O17 C18 . 1.435(4) ?
    C18 H18B . 0.92(4) ?
    C18 H18A . 0.95(4) ?
    C18 H18C . 1.00(6) ?
    O19 C20 . 1.441(3) ?
    C20 H20C . 0.91(4) ?
    C20 H20B . 0.98(4) ?
    C20 H20A . 0.95(5) ?
    O21 C22 . 1.422(3) ?
    C22 H22C . 0.99(3) ?
    C22 H22B . 0.93(3) ?
    C22 H22A . 1.01(3) ?
loop_
    _geom_angle_atom_site_label_1
    _geom_angle_atom_site_label_2
    _geom_angle_atom_site_label_3
    _geom_angle_site_symmetry_1
    _geom_angle_site_symmetry_3
    _geom_angle
    _geom_angle_publ_flag
    C2 C1 C6 . . 118.6(2) ?
    C2 C1 S7 . . 124.92(19) ?
    C6 C1 S7 . . 116.43(18) ?
    C3 C2 C1 . . 120.0(2) ?
    C3 C2 H2 . . 118.2(14) ?
    C1 C2 H2 . . 121.8(14) ?
    C2 C3 C4 . . 122.2(2) ?
    C2 C3 H3 . . 118.2(15) ?
    C4 C3 H3 . . 119.6(15) ?
    C3 C4 C5 . . 117.0(2) ?
    C3 C4 C9 . . 119.9(2) ?
    C5 C4 C9 . . 123.1(2) ?
    C6 C5 C4 . . 121.2(2) ?
    C6 C5 H5 . . 117.9(15) ?
    C4 C5 H5 . . 120.9(15) ?
    C5 C6 C1 . . 121.0(2) ?
    C5 C6 H6 . . 119.9(16) ?
    C1 C6 H6 . . 119.1(16) ?
    C1 S7 C8 . . 103.76(14) ?
    S7 C8 H8C . . 108(2) ?
    S7 C8 H8B . . 109(2) ?
    H8C C8 H8B . . 115(3) ?
    S7 C8 H8A . . 108(2) ?
    H8C C8 H8A . . 108(3) ?
    H8B C8 H8A . . 109(3) ?
    C10 C9 C4 . . 127.2(2) ?
    C10 C9 H9 . . 118.0(16) ?
    C4 C9 H9 . . 114.7(16) ?
    C9 C10 C11 . . 126.6(2) ?
    C9 C10 H10 . . 119.9(15) ?
    C11 C10 H10 . . 113.5(15) ?
    C12 C11 C16 . . 117.2(2) ?
    C12 C11 C10 . . 122.8(2) ?
    C16 C11 C10 . . 120.0(2) ?
    C13 C12 C11 . . 122.1(2) ?
    C13 C12 H12 . . 118.0(15) ?
    C11 C12 H12 . . 119.9(15) ?
    C12 C13 C14 . . 120.2(2) ?
    C12 C13 H13 . . 120.0(15) ?
    C14 C13 H13 . . 119.9(15) ?
    O21 C14 C13 . . 125.2(2) ?
    O21 C14 C15 . . 115.3(2) ?
    C13 C14 C15 . . 119.5(2) ?
    O19 C15 C16 . . 118.5(2) ?
    O19 C15 C14 . . 121.7(2) ?
    C16 C15 C14 . . 119.6(2) ?
    O17 C16 C15 . . 120.5(2) ?
    O17 C16 C11 . . 118.0(2) ?
    C15 C16 C11 . . 121.4(2) ?
    C16 O17 C18 . . 115.7(2) ?
    O17 C18 H18B . . 104(2) ?
    O17 C18 H18A . . 108(3) ?
    H18B C18 H18A . . 113(4) ?
    O17 C18 H18C . . 111(3) ?
    H18B C18 H18C . . 108(4) ?
    H18A C18 H18C . . 113(4) ?
    C15 O19 C20 . . 115.4(2) ?
    O19 C20 H20C . . 107(2) ?
    O19 C20 H20B . . 111(2) ?
    H20C C20 H20B . . 106(3) ?
    O19 C20 H20A . . 112(3) ?
    H20C C20 H20A . . 112(3) ?
    H20B C20 H20A . . 108(4) ?
    C14 O21 C22 . . 117.2(2) ?
    O21 C22 H22C . . 112.2(17) ?
    O21 C22 H22B . . 106.2(17) ?
    H22C C22 H22B . . 108(2) ?
    O21 C22 H22A . . 111.2(19) ?
    H22C C22 H22A . . 110(3) ?
    H22B C22 H22A . . 108(3) ?
loop_
    _geom_torsion_atom_site_label_1
    _geom_torsion_atom_site_label_2
    _geom_torsion_atom_site_label_3
    _geom_torsion_atom_site_label_4
    _geom_torsion_site_symmetry_1
    _geom_torsion_site_symmetry_2
    _geom_torsion_site_symmetry_3
    _geom_torsion_site_symmetry_4
    _geom_torsion
    _geom_torsion_publ_flag
    C6 C1 C2 C3 . . . . 1.0(4) ?
    S7 C1 C2 C3 . . . . 179.7(2) ?
    C1 C2 C3 C4 . . . . -0.5(4) ?
    C2 C3 C4 C5 . . . . -0.3(4) ?
    C2 C3 C4 C9 . . . . 179.3(3) ?
    C3 C4 C5 C6 . . . . 0.7(4) ?
    C9 C4 C5 C6 . . . . -178.9(3) ?
    C4 C5 C6 C1 . . . . -0.3(4) ?
    C2 C1 C6 C5 . . . . -0.6(4) ?
    S7 C1 C6 C5 . . . . -179.4(2) ?
    C2 C1 S7 C8 . . . . 1.6(3) ?
    C6 C1 S7 C8 . . . . -179.7(2) ?
    C3 C4 C9 C10 . . . . -179.0(3) ?
    C5 C4 C9 C10 . . . . 0.6(4) ?
    C4 C9 C10 C11 . . . . 179.7(2) ?
    C9 C10 C11 C12 . . . . 5.8(4) ?
    C9 C10 C11 C16 . . . . -175.1(3) ?
    C16 C11 C12 C13 . . . . 1.5(4) ?
    C10 C11 C12 C13 . . . . -179.4(2) ?
    C11 C12 C13 C14 . . . . 1.5(4) ?
    C12 C13 C14 O21 . . . . 174.9(2) ?
    C12 C13 C14 C15 . . . . -3.1(4) ?
    O21 C14 C15 O19 . . . . -2.0(3) ?
    C13 C14 C15 O19 . . . . 176.2(2) ?
    O21 C14 C15 C16 . . . . -176.6(2) ?
    C13 C14 C15 C16 . . . . 1.6(4) ?
    O19 C15 C16 O17 . . . . 2.3(3) ?
    C14 C15 C16 O17 . . . . 177.1(2) ?
    O19 C15 C16 C11 . . . . -173.4(2) ?
    C14 C15 C16 C11 . . . . 1.4(4) ?
    C12 C11 C16 O17 . . . . -178.7(2) ?
    C10 C11 C16 O17 . . . . 2.2(3) ?
    C12 C11 C16 C15 . . . . -2.9(4) ?
    C10 C11 C16 C15 . . . . 178.0(2) ?
    C15 C16 O17 C18 . . . . 66.6(3) ?
    C11 C16 O17 C18 . . . . -117.6(3) ?
    C16 C15 O19 C20 . . . . -119.7(3) ?
    C14 C15 O19 C20 . . . . 65.6(3) ?
    C13 C14 O21 C22 . . . . -6.6(4) ?
    C15 C14 O21 C22 . . . . 171.5(3) ?
loop_
    _geom_hbond_atom_site_label_D
    _geom_hbond_atom_site_label_H
    _geom_hbond_atom_site_label_A
    _geom_hbond_site_symmetry_A
    _geom_hbond_distance_DH
    _geom_hbond_distance_HA
    _geom_hbond_distance_DA
    _geom_hbond_angle_DHA
    C22 H22B O17 4 0.93(3) 2.72(3) 3.505(4) 143(2)
_iucr_refine_instructions_details
;
TITL ste_234 in P2(1)/c
CELL 0.71073  13.9633   7.7094  15.1518  90.000  90.705  90.000
ZERR    4.00   0.0004   0.0002   0.0004   0.000   0.003   0.000
LATT  1
SYMM -X, 0.5+Y, 0.5-Z
SFAC C H O S
UNIT 72 80 12 4
L.S. 8
BOND $H
OMIT 0 50
CONF
MPLA 6 C1 C2 C3 C4 C5 C6 S7 C9
MPLA 6 C11 C12 C13 C14 C15 C16 O21 O19 O17
EQIV $1 x,-1/2-y,-1/2+z
HTAB C22 O17_$1
ACTA
FMAP 2
PLAN -20
WGHT    0.025200    1.264900
FVAR       0.17226
C1    1    0.610608    0.031955    0.760269    11.00000    0.04402    0.03935 =
         0.04075    0.00123   -0.00027   -0.00254
C2    1    0.552967    0.109627    0.696756    11.00000    0.04119    0.05620 =
         0.04450    0.00084    0.00421    0.01436
H2    2    0.497007    0.164597    0.711008    11.00000    0.04461
C3    1    0.579827    0.107966    0.609422    11.00000    0.04513    0.05680 =
         0.04351    0.00694   -0.00117    0.01398
H3    2    0.539195    0.161740    0.567610    11.00000    0.05505
C4    1    0.664335    0.031294    0.581954    11.00000    0.04321    0.03758 =
         0.04333    0.00156    0.00243    0.00177
C5    1    0.722378   -0.044591    0.647165    11.00000    0.04302    0.04704 =
         0.05270    0.00258    0.00436    0.01102
H5    2    0.782160   -0.096281    0.632649    11.00000    0.05432
C6    1    0.695882   -0.044439    0.734236    11.00000    0.04707    0.05024 =
         0.04590    0.00705   -0.00365    0.00970
H6    2    0.735538   -0.100520    0.777665    11.00000    0.05906
S7    4    0.585618    0.025158    0.874125    11.00000    0.05696    0.06456 =
         0.03909    0.00450    0.00087    0.00257
C8    1    0.473389    0.131576    0.882047    11.00000    0.05934    0.10324 =
         0.04894   -0.00356    0.01053    0.00642
H8C   2    0.482314    0.258193    0.862548    11.00000    0.12043
H8B   2    0.428011    0.070502    0.849586    11.00000    0.08054
H8A   2    0.456035    0.130904    0.941501    11.00000    0.08644
C9    1    0.688814    0.031653    0.488112    11.00000    0.04688    0.04863 =
         0.04465    0.00442    0.00317    0.00869
H9    2    0.645033    0.091157    0.451286    11.00000    0.05879
C10   1    0.765192   -0.037267    0.451624    11.00000    0.04632    0.03891 =
         0.04406    0.00180    0.00351    0.00126
H10   2    0.809920   -0.093191    0.486205    11.00000    0.04953
C11   1    0.788553   -0.036514    0.357386    11.00000    0.03963    0.03517 =
         0.04331   -0.00259    0.00301   -0.00359
C12   1    0.734529    0.053252    0.294560    11.00000    0.03921    0.04559 =
         0.04874   -0.00282    0.00289    0.00777
H12   2    0.680277    0.120345    0.312415    11.00000    0.05444
C13   1    0.757019    0.051379    0.206150    11.00000    0.04148    0.04922 =
         0.04473    0.00268   -0.00354    0.00298
H13   2    0.719642    0.117084    0.165015    11.00000    0.04892
C14   1    0.833977   -0.044858    0.177049    11.00000    0.04123    0.04183 =
         0.04015   -0.00274    0.00411   -0.00643
C15   1    0.891447   -0.133264    0.238330    11.00000    0.03845    0.02884 =
         0.04938   -0.00314    0.00731    0.00037
C16   1    0.869009   -0.126850    0.327581    11.00000    0.04290    0.03049 =
         0.04515    0.00351    0.00305    0.00101
O17   3    0.921980   -0.219034    0.388328    11.00000    0.05945    0.05971 =
         0.05451    0.01700    0.00787    0.02208
C18   1    1.019327   -0.163515    0.400567    11.00000    0.06961    0.08979 =
         0.07213   -0.00065   -0.02331    0.02303
H18B  2    1.035326   -0.200771    0.456754    11.00000    0.11639
H18A  2    1.056307   -0.216887    0.356170    11.00000    0.13880
H18C  2    1.023763   -0.033469    0.399186    11.00000    0.18528
O19   3    0.965292   -0.238362    0.212388    11.00000    0.05393    0.03881 =
         0.05825    0.00203    0.01556    0.00959
C20   1    1.043488   -0.151172    0.169856    11.00000    0.04680    0.06365 =
         0.07409    0.00179    0.01848    0.01065
H20C  2    1.092333   -0.229516    0.166389    11.00000    0.10475
H20B  2    1.026707   -0.119352    0.109208    11.00000    0.10415
H20A  2    1.062462   -0.048308    0.200168    11.00000    0.15491
O21   3    0.858576   -0.066538    0.090661    11.00000    0.05153    0.06307 =
         0.03889   -0.00151    0.00281    0.00220
C22   1    0.794621    0.000712    0.025439    11.00000    0.06549    0.07302 =
         0.04275    0.00324   -0.00159    0.00633
H22C  2    0.789819    0.128105    0.028031    11.00000    0.06674
H22B  2    0.819882   -0.030157   -0.028866    11.00000    0.06626
H22A  2    0.728825   -0.052982    0.030416    11.00000    0.09342
HKLF 4
REM  ste_234 in P2(1)/c
REM R1 =  0.0502 for   2229 Fo > 4sig(Fo)  and  0.0725 for all   2862 data
REM    279 parameters refined using      0 restraints
END
WGHT      0.0255      1.2630
REM Highest difference peak  0.169,  deepest hole -0.246,  1-sigma level  0.041
Q1    1   0.5944 -0.1286  0.8719  11.00000  0.05    0.17
Q2    1   1.0322 -0.0151  0.1594  11.00000  0.05    0.16
Q3    1   0.7813 -0.0513  0.1963  11.00000  0.05    0.14
Q4    1   1.0572 -0.2523  0.1230  11.00000  0.05    0.14
Q5    1   0.8395 -0.1348  0.2028  11.00000  0.05    0.14
Q6    1   0.9607 -0.0765  0.4821  11.00000  0.05    0.14
Q7    1   1.0295 -0.0812  0.3453  11.00000  0.05    0.14
Q8    1   0.7815  0.2136  0.4743  11.00000  0.05    0.14
Q9    1   0.8631 -0.1954  0.2827  11.00000  0.05    0.13
Q10   1   0.7230  0.0353  0.0395  11.00000  0.05    0.13
Q11   1   0.6184  0.0250  0.5842  11.00000  0.05    0.13
Q12   1   0.6419  0.0311  1.0031  11.00000  0.05    0.13
Q13   1   0.5176  0.2464  0.7185  11.00000  0.05    0.13
Q14   1   0.5717  0.0222  0.7259  11.00000  0.05    0.13
Q15   1   0.9134 -0.1104  0.0905  11.00000  0.05    0.13
Q16   1   0.4389  0.0266  0.7538  11.00000  0.05    0.12
Q17   1   0.6478  0.0217  0.9351  11.00000  0.05    0.12
Q18   1   0.5160  0.0083  0.8758  11.00000  0.05    0.12
Q19   1   0.8066 -0.1426  0.3337  11.00000  0.05    0.12
Q20   1   0.7384  0.0884  0.0581  11.00000  0.05    0.12
;
data_global
_journal_date_recd_electronic     2012-07-03
_journal_date_accepted     2012-08-20
_journal_name_full     'Acta Crystallographica, Section E'
_journal_year     2012
_journal_volume     68
_journal_issue      9
_journal_page_first     o2791
_journal_page_last     o2791
_journal_paper_category     QO
_journal_paper_doi     10.1107/S1600536812036288
_journal_coeditor_code     ZS2220
_publ_contact_author_name     'Artur Korza\'nski'
_publ_contact_author_address
;
Adam Mickiewicz University
Faculty of Chemistry
Grunwaldzka 6
60-780 Pozna\'n
Poland
;
_publ_contact_author_email     'artur_ko@amu.edu.pl'
_publ_contact_author_fax     ?
_publ_contact_author_phone     '+48 61 8291256'
_publ_section_title
;
(<i>E</i>)-1-[4-(Methylsulfanyl)phenyl]-2-(2,3,4-trimethoxyphenyl)ethene
;
loop_
    _publ_author_name
    _publ_author_footnote
    _publ_author_address
    'Gielara-Korza\'nska, Agnieszka' .
;
Pozna\'n University of Medical Sciences
Faculty of Pharmacy
Chair and Department of Chemical Technology of Drugs
Grunwaldzka 6
60-780 Pozna\'n
Poland
;
    'Stefa\'nski, Tomasz' .
;
Pozna\'n University of Medical Sciences
Faculty of Pharmacy
Chair and Department of Chemical Technology of Drugs
Grunwaldzka 6
60-780 Pozna\'n
Poland
;
    'Korza\'nski, Artur' .
;
Adam Mickiewicz University
Faculty of Chemistry
Department of Crystallography
Grunwaldzka 6
60-780 Pozna\'n
Poland
;
    'Sobiak, Stanis\/law' .
;
Pozna\'n University of Medical Sciences
Faculty of Pharmacy
Chair and Department of Chemical Technology of Drugs
Grunwaldzka 6
60-780 Pozna\'n
Poland
;
