# Supplementary material for: (E)-1-[4-(Methyl­sulfan­yl)phen­yl]-2-(2,3,4-trimeth­oxy­phen­yl)ethene
Source: Acta Crystallogr Sect E Struct Rep Online. 2012 Aug 25;68(Pt 9):o2791. doi: 10.1107/S1600536812036288 (PMC3435821; doi:10.1107/S1600536812036288)
Supplement: Supplementary file 2 [file e-68-o2791-Isup2.hkl]

# 
# h,k,l, Fc-squared, Fo-squared, sigma(Fo-squared) and status flag 
# 
data_I
_shelx_title ' ste_234 in P2(1)/c' 
_shelx_refln_list_code          4 
_shelx_F_calc_maximum      184.27 
_exptl_crystal_F_000       672.00 
_reflns_d_resolution_high  0.8409 
 
loop_ 
 _symmetry_equiv_pos_as_xyz 
 'x, y, z' 
 '-x, y+1/2, -z+1/2' 
 '-x, -y, -z' 
 'x, -y-1/2, z-1/2' 
 
_cell_length_a    13.9633 
_cell_length_b     7.7094 
_cell_length_c    15.1518 
_cell_angle_alpha  90.000 
_cell_angle_beta   90.705 
_cell_angle_gamma  90.000 
 
_shelx_F_squared_multiplier     1.000 
 
loop_ 
 _refln_index_h 
 _refln_index_k 
 _refln_index_l 
 _refln_F_squared_calc 
 _refln_F_squared_meas 
 _refln_F_squared_sigma 
 _refln_observed_status 
   2   0   0       62.13       65.91      0.91 o 
   3   0   0        7.10       11.02      4.04 o 
   4   0   0      501.45      485.36      7.93 o 
   5   0   0      633.76      606.24      6.43 o 
   6   0   0     2463.84     2576.54      6.65 o 
   7   0   0     1920.23     1975.57     12.04 o 
   8   0   0      248.16      257.09      3.80 o 
   9   0   0        4.68        0.00      3.20 o 
  10   0   0        4.24        0.00      4.04 o 
  11   0   0     1032.45     1069.27      6.43 o 
  12   0   0       15.18       31.36     12.64 o 
  13   0   0       66.17       82.27     16.01 o 
  14   0   0        3.43        6.74      4.38 o 
  15   0   0        2.49        7.75      4.38 o 
  16   0   0       54.38       74.47      5.39 o 
   1   1   0      804.22      829.21      5.73 o 
   2   1   0     8563.01     8185.91    150.88 o 
   3   1   0      238.84      275.32      4.58 o 
   4   1   0      367.23      384.67      3.89 o 
   5   1   0      273.93      271.94      2.32 o 
   6   1   0      350.06      386.37      2.99 o 
   7   1   0        1.97        1.74      1.40 o 
   8   1   0      197.10      206.71      3.57 o 
   9   1   0       55.45       62.83      2.34 o 
  10   1   0       75.47       81.04      5.44 o 
  11   1   0       81.45       81.37      3.21 o 
  12   1   0       33.41       29.97      3.41 o 
  13   1   0        6.33        0.00      3.71 o 
  14   1   0        0.66        0.00      4.89 o 
  15   1   0        8.06        7.50      3.31 o 
  16   1   0        0.04        0.88      3.31 o 
   0   2   0    31181.53    26703.28   1346.10 o 
   1   2   0    11699.37    11312.61     75.99 o 
   2   2   0    21188.48    19228.88     45.69 o 
   3   2   0      480.01      505.63      2.82 o 
   4   2   0      206.54      184.21      7.04 o 
   5   2   0     1558.06     1506.19      4.53 o 
   6   2   0      517.63      504.51      3.45 o 
   7   2   0     1371.01     1408.52      6.57 o 
   8   2   0       17.29       19.53      2.59 o 
   9   2   0       10.98       15.71      3.36 o 
  10   2   0      134.09      133.54      3.77 o 
  11   2   0      373.70      368.43     11.48 o 
  12   2   0      137.53      129.64      6.94 o 
  13   2   0        0.03        0.00      3.07 o 
  14   2   0       13.14        6.68      4.55 o 
  15   2   0       27.56       29.39      7.08 o 
  16   2   0        6.06        5.43      5.73 o 
   1   3   0       12.16       13.14      2.36 o 
   2   3   0     3912.22     3965.07     36.44 o 
   3   3   0     2331.27     2305.05     25.61 o 
   4   3   0      545.95      541.66     17.60 o 
   5   3   0     2942.15     2966.44     21.59 o 
   6   3   0     1073.98     1098.76     12.99 o 
   7   3   0        0.06        0.87      1.90 o 
   8   3   0      100.02      111.07      4.49 o 
   9   3   0      143.19      113.97      5.39 o 
  10   3   0       34.40       37.91      2.86 o 
  11   3   0      160.55      145.07      3.26 o 
  12   3   0       46.33       52.88      3.24 o 
  13   3   0      123.02      130.65      3.97 o 
  14   3   0        8.30       11.13      3.62 o 
  15   3   0        7.71        6.47      3.48 o 
   0   4   0     1711.48     1774.58      8.42 o 
   1   4   0       17.92       24.56      6.74 o 
   2   4   0      821.50      800.65     15.33 o 
   3   4   0      896.50      941.65     13.48 o 
   4   4   0       43.51       61.53      3.14 o 
   5   4   0      667.03      650.32     17.73 o 
   6   4   0      173.34      173.11      2.84 o 
   7   4   0      100.70       98.46      4.72 o 
   8   4   0      188.61      191.57      6.07 o 
   9   4   0      102.02      103.05      7.08 o 
  10   4   0      146.72      133.49      3.55 o 
  11   4   0       63.70       64.03      4.72 o 
  12   4   0      135.25      137.23     13.48 o 
  13   4   0        5.07       15.50      5.39 o 
  14   4   0        1.36       20.22      6.40 o 
   1   5   0       20.62       18.15      3.37 o 
   2   5   0     1343.43     1350.29      5.91 o 
   3   5   0      136.58      130.30      3.20 o 
   4   5   0      104.24       94.74      4.89 o 
   5   5   0      119.38       95.12      2.92 o 
   6   5   0      226.31      219.35      3.62 o 
   7   5   0      718.17      695.44     13.82 o 
   8   5   0       63.62       69.30      3.11 o 
   9   5   0       27.79       34.66      2.80 o 
  10   5   0        3.56        0.00      5.05 o 
  11   5   0        7.44        0.00      5.39 o 
  12   5   0        1.41        0.00      5.05 o 
  13   5   0       91.23      104.82      6.74 o 
   0   6   0        6.35       15.84      4.38 o 
   1   6   0      109.24      121.15     11.96 o 
   2   6   0        0.28        2.77      2.53 o 
   3   6   0       16.96       34.06     17.35 o 
   4   6   0        8.37       12.99      5.90 o 
   5   6   0      108.35      116.58      3.03 o 
   6   6   0        1.02        2.10      0.47 o 
   7   6   0       13.23        9.41      1.46 o 
   8   6   0        3.57        4.38      5.39 o 
   9   6   0        5.12        4.04      5.39 o 
  10   6   0       86.58       81.89      6.40 o 
  11   6   0       20.64        7.41      5.73 o 
  12   6   0        1.95        0.00      5.39 o 
   1   7   0       17.38       30.49     15.67 o 
   2   7   0       74.95       95.02     25.44 o 
   3   7   0      377.80      370.36      7.07 o 
   4   7   0      102.19      110.98      2.36 o 
   5   7   0        2.13        0.28      6.91 o 
   6   7   0       10.59        9.44      6.74 o 
   7   7   0       31.12       24.26      6.74 o 
   8   7   0       42.78       54.26      6.40 o 
   9   7   0        5.92        1.68      5.73 o 
  10   7   0       38.54       32.69      6.74 o 
   0   8   0       19.21       41.11      6.07 o 
   1   8   0        3.41       25.09      4.03 o 
   2   8   0      199.43      258.47     16.68 o 
   3   8   0        5.22       48.67     13.65 o 
   4   8   0       75.45      117.15     31.17 o 
   5   8   0        1.04       49.51     26.29 o 
   6   8   0       11.24       42.11     15.67 o 
   7   8   0        0.14       31.96     20.72 o 
   8   8   0        3.00       37.49     19.88 o 
   1   9   0        3.59       22.80      4.51 o 
   2   9   0      210.48      261.32     18.53 o 
   3   9   0       32.73       77.94     20.56 o 
 -16   1   1       24.45       36.79      7.92 o 
 -15   1   1       20.58       21.42      4.21 o 
 -14   1   1        5.38        1.40      5.05 o 
 -13   1   1       12.09        6.98      2.36 o 
 -12   1   1       22.47       18.79      2.33 o 
 -11   1   1       14.12        9.39      2.17 o 
 -10   1   1      124.94      122.94      2.49 o 
  -9   1   1     2748.68     2856.55     22.47 o 
  -8   1   1     1135.45     1231.43      9.87 o 
  -7   1   1      688.42      764.89      4.12 o 
  -6   1   1        4.51       11.17      1.94 o 
  -5   1   1     3896.22     3832.61     31.85 o 
  -4   1   1      550.04      565.84      3.84 o 
  -3   1   1       41.54       44.77      3.11 o 
  -2   1   1     8449.42     8322.03     95.87 o 
  -1   1   1      501.94      492.72      9.54 o 
   0   1   1       92.70      104.58      1.23 o 
   1   1   1      460.33      498.94      2.48 o 
   2   1   1    33957.09    32938.47    509.07 o 
   3   1   1    20952.64    20483.96     65.11 o 
   4   1   1     2394.44     2529.81     20.04 o 
   5   1   1      157.44      154.39      2.79 o 
   6   1   1      478.78      503.99      2.38 o 
   7   1   1       79.15       63.14      2.61 o 
   8   1   1      819.25      878.06      5.15 o 
   9   1   1      284.92      281.59      4.30 o 
  10   1   1       21.80       24.60      2.21 o 
  11   1   1       83.23       87.86      2.73 o 
  12   1   1       10.14        4.71      4.23 o 
  13   1   1       28.38       34.09      3.31 o 
  14   1   1       19.14       17.29      3.40 o 
  15   1   1        2.57        0.00      3.31 o 
  16   1   1        3.03        2.63      3.55 o 
 -16   2   1        0.66        0.00      3.80 o 
 -15   2   1        1.00        0.00      3.40 o 
 -14   2   1        2.44        0.00      3.30 o 
 -13   2   1        0.04        0.92      3.88 o 
 -12   2   1       12.03       15.76      2.72 o 
 -11   2   1      127.39      123.71      8.02 o 
 -10   2   1        2.85       19.40      8.44 o 
  -9   2   1      411.03      406.65      8.39 o 
  -8   2   1        1.22        3.14      1.26 o 
  -7   2   1      947.42      948.61     15.07 o 
  -6   2   1      613.90      629.66      2.65 o 
  -5   2   1       20.25       21.66      1.63 o 
  -4   2   1     2831.28     2976.37     11.22 o 
  -3   2   1      338.41      344.60      2.37 o 
  -2   2   1     4940.20     4750.49     42.63 o 
  -1   2   1      604.83      596.44      6.04 o 
   0   2   1    12656.42    12312.42    211.17 o 
   1   2   1      358.62      398.06     11.21 o 
   2   2   1    12816.76    12172.72     50.10 o 
   3   2   1     4226.97     4296.57     26.05 o 
   4   2   1     1111.97     1182.57      9.19 o 
   5   2   1      864.91      828.14      6.47 o 
   6   2   1      587.47      572.01      3.35 o 
   7   2   1       79.36       78.97      1.98 o 
   8   2   1       34.15       33.78      2.61 o 
   9   2   1        0.07        2.35      1.75 o 
  10   2   1       14.02       15.01      1.90 o 
  11   2   1       90.61       79.26      3.50 o 
  12   2   1       58.70       54.21      1.74 o 
  13   2   1       66.85       65.76      1.84 o 
  14   2   1       12.17       10.38      6.74 o 
  15   2   1        1.42        0.00      5.05 o 
  16   2   1       16.57       16.12      4.21 o 
 -15   3   1       23.75       30.69      5.22 o 
 -14   3   1        0.51        4.25      5.73 o 
 -13   3   1        0.11        8.70      9.77 o 
 -12   3   1       16.04       12.09      4.55 o 
 -11   3   1       35.15       38.59      4.72 o 
 -10   3   1       85.49       80.86      6.23 o 
  -9   3   1      456.70      452.72      4.27 o 
  -8   3   1        3.10        5.04      5.22 o 
  -7   3   1        0.00        2.40      2.70 o 
  -6   3   1     1474.50     1482.91     15.61 o 
  -5   3   1      371.58      352.08     10.74 o 
  -4   3   1      299.00      284.64      2.68 o 
  -3   3   1      493.62      487.25      8.25 o 
  -2   3   1        4.38        8.57      1.38 o 
  -1   3   1      425.27      439.63      8.70 o 
   0   3   1      425.66      355.71      4.42 o 
   1   3   1       43.96       38.25      1.12 o 
   2   3   1     4246.31     4091.57     35.67 o 
   3   3   1     4453.94     4329.34     48.39 o 
   4   3   1     1403.72     1402.29      4.49 o 
   5   3   1     2279.90     2176.87     19.12 o 
   6   3   1        0.57        0.00      2.14 o 
   7   3   1     1292.77     1175.44      5.11 o 
   8   3   1       93.57      106.74      5.42 o 
   9   3   1       93.18       88.31      3.07 o 
  10   3   1       31.06       23.76      2.86 o 
  11   3   1      126.15       94.37      5.73 o 
  12   3   1      133.09      108.55     18.81 o 
  13   3   1       68.41       76.58      4.72 o 
  14   3   1      163.07      171.37      4.89 o 
  15   3   1        0.50        1.61      3.48 o 
 -14   4   1       12.98       29.32      6.40 o 
 -13   4   1        0.10        4.36     13.48 o 
 -12   4   1        0.82       20.60     23.59 o 
 -11   4   1      223.80      214.11      9.90 o 
 -10   4   1        4.85        1.88      2.83 o 
  -9   4   1       54.40       50.54      4.38 o 
  -8   4   1       51.06       50.34      2.86 o 
  -7   4   1      273.39      275.01     10.45 o 
  -6   4   1       81.88       95.14      3.93 o 
  -5   4   1       70.36       66.37      2.86 o 
  -4   4   1      469.64      453.89      8.35 o 
  -3   4   1      272.89      253.82      8.39 o 
  -2   4   1      565.42      610.16      5.05 o 
  -1   4   1      390.61      385.79      3.19 o 
   0   4   1       27.36       30.06      3.51 o 
   1   4   1      837.67      826.00      5.76 o 
   2   4   1       22.59       25.99      4.68 o 
   3   4   1     1820.96     1843.84     14.78 o 
   4   4   1     3290.18     3185.89     29.96 o 
   5   4   1     2837.01     2783.68     11.17 o 
   6   4   1      380.72      371.41      3.67 o 
   7   4   1      122.07      118.36      3.05 o 
   8   4   1       23.13       21.97      3.37 o 
   9   4   1        1.89        0.00      2.74 o 
  10   4   1       56.38       48.86      5.05 o 
  11   4   1        0.21        0.50     14.66 o 
  12   4   1       31.43       46.50      6.07 o 
  13   4   1       28.40       40.44      6.07 o 
  14   4   1        2.97        8.76      5.73 o 
 -13   5   1       14.61       30.05     18.87 o 
 -12   5   1        4.47        0.00      5.05 o 
 -11   5   1        0.69        2.33      4.55 o 
 -10   5   1       75.38       78.79      3.11 o 
  -9   5   1        0.70        4.09      2.60 o 
  -8   5   1       14.80       20.32      3.71 o 
  -7   5   1        6.55        5.84      3.71 o 
  -6   5   1      322.49      313.62      3.87 o 
  -5   5   1       42.97       38.49     17.35 o 
  -4   5   1       77.11       68.72     25.95 o 
  -3   5   1        0.04        0.30      2.86 o 
  -2   5   1        1.60        3.39      3.50 o 
  -1   5   1       40.82       26.73      3.67 o 
   0   5   1        0.38        0.00      3.32 o 
   1   5   1      594.56      558.18     13.14 o 
   2   5   1      143.86      152.96      4.91 o 
   3   5   1      267.43      263.98      7.67 o 
   4   5   1       15.00       12.39      1.95 o 
   5   5   1     1039.05      929.51     14.20 o 
   6   5   1        7.16        6.55      1.66 o 
   7   5   1      553.47      561.32     33.19 o 
   8   5   1      137.05      132.83      3.62 o 
   9   5   1        5.00        0.00      5.39 o 
  10   5   1        1.72        0.00      4.72 o 
  11   5   1       38.40       30.67      5.05 o 
  12   5   1        5.29       28.28     24.09 o 
  13   5   1      130.42      168.16      7.41 o 
 -12   6   1       54.43       48.19      6.07 o 
 -11   6   1       20.10       18.53      5.39 o 
 -10   6   1       17.81       35.01     11.46 o 
  -9   6   1        8.93       34.32      9.60 o 
  -8   6   1       32.05       33.99      6.07 o 
  -7   6   1        7.23       10.62      2.60 o 
  -6   6   1        8.59        7.55      0.92 o 
  -5   6   1       12.65       11.83      1.61 o 
  -4   6   1        9.76        0.00      3.03 o 
  -3   6   1       22.90       27.97      3.37 o 
  -2   6   1      242.42      262.12     13.99 o 
  -1   6   1       45.92       62.36      5.39 o 
   0   6   1        0.02       32.21      8.76 o 
   1   6   1        9.47        3.84      9.94 o 
   2   6   1        0.01        0.00      4.55 o 
   3   6   1       62.22       66.54      4.72 o 
   4   6   1      573.22      542.21      4.76 o 
   5   6   1     2330.01     2326.15     35.55 o 
   6   6   1      145.80      133.41      4.93 o 
   7   6   1      498.00      424.66     11.46 o 
   8   6   1       50.64       44.15      5.73 o 
   9   6   1      154.39      144.23      6.74 o 
  10   6   1       21.69       12.13      5.39 o 
  11   6   1       28.77       23.59      6.07 o 
  12   6   1       42.51       78.36     30.50 o 
 -10   7   1       11.68        8.42      6.40 o 
  -9   7   1        0.23       16.78     11.46 o 
  -8   7   1        7.47       31.50     11.96 o 
  -7   7   1        7.92       33.74     11.79 o 
  -6   7   1        6.95       32.03     17.35 o 
  -5   7   1      129.12      120.98      2.48 o 
  -4   7   1        9.21       35.31      7.75 o 
  -3   7   1       12.99       23.70     10.31 o 
  -2   7   1        0.26       32.68     23.76 o 
  -1   7   1        1.76       18.22      9.10 o 
   0   7   1       19.37       40.09      3.45 o 
   1   7   1       56.12       74.59     20.89 o 
   2   7   1       22.22       37.81     22.07 o 
   3   7   1        2.10        2.70      2.53 o 
   4   7   1       29.41       36.49      3.55 o 
   5   7   1       61.80       77.76      2.64 o 
   6   7   1      329.03      322.80     18.20 o 
   7   7   1       36.51       24.94      6.07 o 
   8   7   1      191.00      200.85      7.41 o 
   9   7   1       12.93        7.08      6.40 o 
  10   7   1       18.04        0.00      6.40 o 
  -8   8   1        8.18       27.99      8.59 o 
  -7   8   1       12.17       35.21      9.44 o 
  -6   8   1       10.95       29.78      9.94 o 
  -5   8   1        2.76       27.82      9.77 o 
  -4   8   1        4.76       28.54      8.93 o 
  -3   8   1       18.60       45.70      7.58 o 
  -2   8   1       10.63       50.75      9.94 o 
  -1   8   1       41.11       69.23      5.05 o 
   0   8   1       40.90       76.83      6.40 o 
   1   8   1        0.01       25.95      6.40 o 
   2   8   1        1.62       19.21      6.40 o 
   3   8   1        6.11       17.86      6.07 o 
   4   8   1      404.13      399.33      9.10 o 
   5   8   1      349.72      351.14      9.44 o 
   6   8   1        9.40        5.73      6.74 o 
   7   8   1      103.98       85.93      6.74 o 
   8   8   1       25.13       16.85      6.07 o 
  -3   9   1        2.33       15.23      4.37 o 
  -2   9   1       31.52       59.63      4.85 o 
  -1   9   1        0.14       18.00      4.64 o 
   0   9   1        0.12       37.66     17.19 o 
   1   9   1        8.98       42.98     15.33 o 
   2   9   1        4.03       34.75     19.55 o 
   3   9   1       45.35       88.85     29.66 o 
 -16   0   2        4.80        7.08      4.38 o 
 -15   0   2       65.98       80.20      5.05 o 
 -14   0   2        4.78        8.42      4.04 o 
 -13   0   2       40.60       39.38      6.23 o 
 -12   0   2        0.32        0.00      4.89 o 
 -11   0   2       64.11       45.93      9.27 o 
 -10   0   2      248.97      241.71      7.92 o 
  -9   0   2      474.26      441.79      4.03 o 
  -8   0   2      295.66      355.58      3.72 o 
  -7   0   2     5792.17     5916.11     13.85 o 
  -6   0   2     5329.87     5721.17     35.69 o 
  -5   0   2     1345.40     1312.78     12.45 o 
  -4   0   2       21.11       38.26     20.72 o 
  -3   0   2      201.35      238.26      6.23 o 
  -2   0   2      659.99      655.95      5.90 o 
  -1   0   2      929.37      891.57      7.92 o 
   0   0   2     7118.82     7087.56     24.78 o 
   1   0   2       19.15       19.84      0.74 o 
   2   0   2     1373.94     1323.79     12.49 o 
   3   0   2     2381.88     2358.92     24.77 o 
   4   0   2       99.09       82.36      2.35 o 
   5   0   2        3.08       10.13      2.01 o 
   6   0   2      104.64      114.05      8.59 o 
   7   0   2      738.13      773.87      4.41 o 
   8   0   2      166.57      151.12      7.92 o 
   9   0   2     3558.77     3435.19     35.73 o 
  10   0   2        4.91        6.91      2.82 o 
  11   0   2        4.09       15.43      3.72 o 
  12   0   2      339.97      365.57      4.43 o 
  13   0   2       48.92       44.14      4.92 o 
  14   0   2      433.75      458.30      8.09 o 
  15   0   2        5.00        4.72      5.39 o 
  16   0   2        1.96        1.35      5.05 o 
 -16   1   2        1.59        4.13      3.40 o 
 -15   1   2        9.25        0.71      6.40 o 
 -14   1   2       36.75       35.71     10.28 o 
 -13   1   2       73.49       64.68      5.22 o 
 -12   1   2      152.15      149.04      4.31 o 
 -11   1   2      360.85      337.67      7.20 o 
 -10   1   2      292.74      293.57     10.00 o 
  -9   1   2      313.65      312.91      4.70 o 
  -8   1   2       14.94       20.64      1.68 o 
  -7   1   2        4.04       13.79      1.43 o 
  -6   1   2      322.47      372.12      4.65 o 
  -5   1   2       86.51       97.45      2.11 o 
  -4   1   2      143.60      164.22      2.24 o 
  -3   1   2      453.07      449.61      2.53 o 
  -2   1   2      505.97      500.73      5.69 o 
  -1   1   2      827.39      779.54      5.52 o 
   0   1   2       60.44       74.69      1.74 o 
   1   1   2      149.14      139.51      0.98 o 
   2   1   2      358.60      330.82      6.32 o 
   3   1   2      156.02      167.23      1.81 o 
   4   1   2     1252.53     1251.13      6.40 o 
   5   1   2      102.04      110.94      2.38 o 
   6   1   2      509.92      522.11      6.03 o 
   7   1   2      358.97      384.28      5.64 o 
   8   1   2      154.06      176.43      4.30 o 
   9   1   2      160.97      161.79      3.62 o 
  10   1   2       34.88       45.99      3.13 o 
  11   1   2       29.69       27.81      1.87 o 
  12   1   2        7.67        2.92      1.87 o 
  13   1   2        4.47        4.37      1.98 o 
  14   1   2       48.81       47.96      3.93 o 
  15   1   2        0.68        0.00      3.57 o 
  16   1   2       48.55       51.35      3.93 o 
 -16   2   2       42.28       42.30      3.64 o 
 -15   2   2        2.94        4.30      3.40 o 
 -14   2   2       49.75       54.54      3.55 o 
 -13   2   2        1.10        4.39      9.94 o 
 -12   2   2       39.04       42.90      1.57 o 
 -11   2   2       14.40        9.92      1.38 o 
 -10   2   2      362.98      357.98     12.90 o 
  -9   2   2       15.07       28.39      5.79 o 
  -8   2   2       44.26       36.19      4.32 o 
  -7   2   2      690.96      691.52      7.33 o 
  -6   2   2     2426.22     2618.08     26.52 o 
  -5   2   2     1497.47     1537.05     13.26 o 
  -4   2   2     1403.17     1539.76     10.94 o 
  -3   2   2      302.97      277.53      5.68 o 
  -2   2   2     1636.90     1564.62      6.91 o 
  -1   2   2      362.06      363.24      3.75 o 
   0   2   2      164.87      152.38      5.30 o 
   1   2   2     2205.24     2296.52      7.14 o 
   2   2   2     4078.68     4083.73     15.36 o 
   3   2   2      163.58      138.41      2.75 o 
   4   2   2     2408.66     2508.27      4.08 o 
   5   2   2      728.53      779.24      3.56 o 
   6   2   2       26.58       26.86      2.31 o 
   7   2   2        0.49       12.93      5.07 o 
   8   2   2      781.96      734.37      7.88 o 
   9   2   2      790.46      740.48      8.54 o 
  10   2   2      656.69      610.41     10.87 o 
  11   2   2      542.14      519.13      4.04 o 
  12   2   2       11.70        4.68      1.76 o 
  13   2   2      127.12      133.41      4.14 o 
  14   2   2       54.30       65.84      6.74 o 
  15   2   2       39.43       40.43      8.26 o 
  16   2   2        8.92       11.63      3.57 o 
 -15   3   2        0.32        4.58      4.04 o 
 -14   3   2       11.81       24.63     12.81 o 
 -13   3   2       17.81       12.56      3.71 o 
 -12   3   2       67.35       80.22     11.58 o 
 -11   3   2        0.23        0.00      2.43 o 
 -10   3   2       32.74       36.56      5.56 o 
  -9   3   2        1.75        7.03      2.43 o 
  -8   3   2       70.35       64.77      3.82 o 
  -7   3   2      102.85      106.81      6.44 o 
  -6   3   2      211.87      289.02      4.30 o 
  -5   3   2      323.56      354.23      8.50 o 
  -4   3   2     1136.07     1202.42      6.13 o 
  -3   3   2       35.73       45.60      4.09 o 
  -2   3   2       27.15       17.68      1.61 o 
  -1   3   2      164.10      170.39      2.52 o 
   0   3   2      853.59      765.65      2.26 o 
   1   3   2        8.80       14.56      2.66 o 
   2   3   2        6.44        8.94      2.49 o 
   3   3   2       39.32       59.98      1.28 o 
   4   3   2       66.56       80.92      1.43 o 
   5   3   2     2757.51     2868.93     15.95 o 
   6   3   2      692.34      696.18      6.19 o 
   7   3   2      332.70      315.28      3.35 o 
   8   3   2       82.48       90.20      2.87 o 
   9   3   2     1847.70     1802.32     17.55 o 
  10   3   2       31.21       27.95      2.30 o 
  11   3   2       95.86       86.62      4.21 o 
  12   3   2       44.64       39.36      1.31 o 
  13   3   2        8.85        5.73      6.07 o 
  14   3   2        6.38        5.25      3.54 o 
  15   3   2       37.62       33.02      6.40 o 
 -14   4   2        1.65        3.13     12.97 o 
 -13   4   2       19.13       49.16     24.60 o 
 -12   4   2        8.19        1.68      4.38 o 
 -11   4   2        8.25        9.57      5.90 o 
 -10   4   2       34.92       31.26      4.94 o 
  -9   4   2        6.92        2.79      2.70 o 
  -8   4   2       14.35       24.72      1.68 o 
  -7   4   2      358.67      364.63      6.81 o 
  -6   4   2       32.89       27.61      6.32 o 
  -5   4   2       75.93       98.80      4.62 o 
  -4   4   2     2017.24     2037.04     19.65 o 
  -3   4   2      188.02      168.33      1.50 o 
  -2   4   2     1518.15     1392.21     11.26 o 
  -1   4   2      178.07      175.41      2.58 o 
   0   4   2      108.90      102.92      2.64 o 
   1   4   2      144.97      134.18      3.44 o 
   2   4   2      200.79      192.85      2.94 o 
   3   4   2     2255.67     2211.22     14.89 o 
   4   4   2      553.19      470.60      5.68 o 
   5   4   2     1784.76     1813.62     11.30 o 
   6   4   2        3.40        8.05      2.71 o 
   7   4   2      133.55      117.34      7.37 o 
   8   4   2        3.66        1.35      4.04 o 
   9   4   2     1673.53     1632.04     11.79 o 
  10   4   2       19.44       33.65     14.49 o 
  11   4   2        1.78       11.79      6.07 o 
  12   4   2        1.34        9.77      5.05 o 
  13   4   2       37.83       53.92      6.74 o 
  14   4   2        0.11        0.00      5.73 o 
 -13   5   2        6.16        0.00      5.05 o 
 -12   5   2        7.31        2.70      5.05 o 
 -11   5   2       21.00       24.26      5.05 o 
 -10   5   2        0.05        0.00      2.07 o 
  -9   5   2       23.52       29.27      2.01 o 
  -8   5   2       30.80       36.68      4.22 o 
  -7   5   2        6.45       24.77      3.03 o 
  -6   5   2       41.43       26.29      2.58 o 
  -5   5   2       93.54       96.76      6.04 o 
  -4   5   2      965.58      983.29      6.24 o 
  -3   5   2        8.75        7.88      3.45 o 
  -2   5   2      277.99      286.68      6.32 o 
  -1   5   2        0.12        5.24      2.21 o 
   0   5   2      544.76      540.01      3.54 o 
   1   5   2      161.52      145.89      3.95 o 
   2   5   2       15.01       18.02      1.73 o 
   3   5   2        1.88        2.89      1.61 o 
   4   5   2        2.75        1.86      1.15 o 
   5   5   2       47.65       48.48      2.71 o 
   6   5   2        0.06        1.17      1.51 o 
   7   5   2     4909.97     4744.47      8.96 o 
   8   5   2       95.55       84.90      2.95 o 
   9   5   2      641.62      600.13     11.96 o 
  10   5   2       13.78        9.77      4.72 o 
  11   5   2        6.43       31.68      5.73 o 
  12   5   2        4.53       17.52      5.39 o 
  13   5   2       74.54      105.14      7.08 o 
 -12   6   2       12.40        6.74      5.39 o 
 -11   6   2        9.54        6.74      5.39 o 
 -10   6   2       21.54       26.35      4.38 o 
  -9   6   2        2.13        7.88      2.60 o 
  -8   6   2       62.41       69.41      4.05 o 
  -7   6   2        1.22       14.79      3.05 o 
  -6   6   2        4.22        3.61      1.53 o 
  -5   6   2       80.24       66.13     18.03 o 
  -4   6   2        2.02        0.00      3.88 o 
  -3   6   2      314.37      317.51      3.54 o 
  -2   6   2       44.25       47.59      6.41 o 
  -1   6   2      138.13      146.81      7.15 o 
   0   6   2      109.87      102.05      3.01 o 
   1   6   2       38.56       46.04      2.68 o 
   2   6   2        6.47        7.03      2.37 o 
   3   6   2       46.58       49.29      2.51 o 
   4   6   2      504.01      483.49      3.40 o 
   5   6   2       12.96       16.90      2.36 o 
   6   6   2        6.78        7.66      1.05 o 
   7   6   2        6.19        9.93      5.56 o 
   8   6   2      241.04      227.80      7.41 o 
   9   6   2       20.14       16.18      5.39 o 
  10   6   2      119.65       99.75      6.40 o 
  11   6   2        2.54        0.00      5.39 o 
  12   6   2       11.87       30.47     20.89 o 
 -10   7   2       22.83       23.93      6.40 o 
  -9   7   2        1.12        3.00      3.05 o 
  -8   7   2        0.12        7.95      3.36 o 
  -7   7   2       34.39       52.22      7.25 o 
  -6   7   2        1.72       15.65      3.62 o 
  -5   7   2       82.69      111.65      4.11 o 
  -4   7   2      181.32      184.17     19.71 o 
  -3   7   2        0.01        5.98      5.56 o 
  -2   7   2      158.37      186.42     12.64 o 
  -1   7   2       76.76       97.89      3.88 o 
   0   7   2      123.89      184.62     11.46 o 
   1   7   2      163.60      174.78     13.31 o 
   2   7   2        0.89        2.53      1.71 o 
   3   7   2       71.01       70.82      1.67 o 
   4   7   2      119.01      110.86      2.54 o 
   5   7   2       47.01       46.62      1.70 o 
   6   7   2      414.54      415.16     15.16 o 
   7   7   2     1052.91      974.57     12.13 o 
   8   7   2       37.01       28.64      6.74 o 
   9   7   2      303.01      259.82      8.42 o 
  10   7   2        2.45        0.00      6.07 o 
  -7   8   2       15.01       20.43      3.72 o 
  -6   8   2       29.12       37.61      3.88 o 
  -5   8   2       18.25       32.67      4.03 o 
  -4   8   2       29.32       35.91      4.21 o 
  -3   8   2        7.92       19.21      5.39 o 
  -2   8   2       28.48       45.83      5.73 o 
  -1   8   2        5.56        9.10      5.39 o 
   0   8   2       11.63       20.22      6.40 o 
   1   8   2      115.90      124.35      7.41 o 
   2   8   2      177.96      184.00      7.75 o 
   3   8   2        0.12        3.71      6.40 o 
   4   8   2       43.32       29.66      7.08 o 
   5   8   2       87.31       73.80      6.74 o 
   6   8   2       45.25       34.04      7.08 o 
   7   8   2        0.21        0.00      6.74 o 
  -2   9   2        3.70       36.62     16.51 o 
  -1   9   2       65.29       91.22      9.27 o 
   0   9   2        5.06        9.10      6.07 o 
   1   9   2        0.73        8.42      6.74 o 
   2   9   2      141.05      129.40      7.75 o 
 -16   1   3       27.30       17.04      3.71 o 
 -15   1   3      255.07      235.01      4.61 o 
 -14   1   3        6.23        4.12      5.22 o 
 -13   1   3      115.74      118.04      3.52 o 
 -12   1   3        2.20        8.53      2.01 o 
 -11   1   3       17.18       34.87      1.92 o 
 -10   1   3      235.54      250.03      3.84 o 
  -9   1   3        7.80        3.84      1.75 o 
  -8   1   3      464.19      435.39      2.03 o 
  -7   1   3      678.75      639.00      3.73 o 
  -6   1   3       58.74       35.72      1.48 o 
  -5   1   3        3.30        0.00      1.65 o 
  -4   1   3     1236.45     1251.63      8.26 o 
  -3   1   3       94.70       73.01      2.81 o 
  -2   1   3     5155.25     5230.83     35.22 o 
  -1   1   3      198.08      209.00      5.26 o 
   0   1   3      485.78      511.02      3.25 o 
   1   1   3      762.84      793.21      3.91 o 
   2   1   3        0.03        1.61      0.91 o 
   3   1   3     1846.85     1759.99      4.00 o 
   4   1   3      538.93      503.13      5.12 o 
   5   1   3     1407.28     1387.36     13.34 o 
   6   1   3        5.01        0.20      1.61 o 
   7   1   3       52.27       42.51      1.69 o 
   8   1   3      174.21      166.30      2.97 o 
   9   1   3      397.40      363.72      3.38 o 
  10   1   3      144.59      158.42      6.05 o 
  11   1   3     1204.91     1215.66     11.15 o 
  12   1   3     1622.62     1626.87     16.30 o 
  13   1   3      490.99      528.38      6.37 o 
  14   1   3      617.92      650.85     14.66 o 
  15   1   3       10.79        6.58      3.69 o 
  16   1   3       40.82       51.53      3.93 o 
 -16   2   3        7.05        6.04      4.04 o 
 -15   2   3       23.90       13.66      3.36 o 
 -14   2   3        0.39        2.89      5.39 o 
 -13   2   3       15.00       23.49     11.46 o 
 -12   2   3        7.12        1.19      1.51 o 
 -11   2   3       43.93       33.03      3.18 o 
 -10   2   3        0.95        0.00      2.86 o 
  -9   2   3       43.11       43.53      1.77 o 
  -8   2   3       44.59       31.67      1.08 o 
  -7   2   3        9.26        5.57      0.82 o 
  -6   2   3       61.12       75.90      3.70 o 
  -5   2   3       51.63       48.90      2.62 o 
  -4   2   3     2567.56     2802.39     14.77 o 
  -3   2   3        3.75        4.63      0.97 o 
  -2   2   3      165.33      159.26      5.45 o 
  -1   2   3       69.02       69.66      2.96 o 
   0   2   3     4800.13     4672.43     17.33 o 
   1   2   3      750.03      763.01      2.97 o 
   2   2   3      110.76      122.10      1.01 o 
   3   2   3       73.95       89.79      0.97 o 
   4   2   3      109.03       99.18      3.38 o 
   5   2   3      163.67      177.47      2.20 o 
   6   2   3      115.43      100.77      5.84 o 
   7   2   3      444.81      442.29      5.88 o 
   8   2   3      105.60       97.69      3.33 o 
   9   2   3        5.88        1.04      2.08 o 
  10   2   3      171.86      166.11      6.90 o 
  11   2   3      318.03      295.38      6.24 o 
  12   2   3      324.12      314.60      5.04 o 
  13   2   3       59.96       49.52      2.37 o 
  14   2   3      120.97      123.84      9.77 o 
  15   2   3       10.93       17.63      3.57 o 
 -15   3   3       55.10       57.48      3.55 o 
 -14   3   3       87.36       90.16      4.04 o 
 -13   3   3        5.03        0.00      2.59 o 
 -12   3   3      262.98      267.71     10.44 o 
 -11   3   3       62.77       50.25      2.67 o 
 -10   3   3       54.58       88.25      5.73 o 
  -9   3   3      146.83      154.71      3.09 o 
  -8   3   3       14.85       15.43      3.71 o 
  -7   3   3      389.08      380.55      3.28 o 
  -6   3   3       29.58       18.44      2.17 o 
  -5   3   3        9.69       10.17      1.15 o 
  -4   3   3      829.21      951.18      8.28 o 
  -3   3   3      256.51      230.09      2.60 o 
  -2   3   3     1612.44     1555.95     16.14 o 
  -1   3   3      385.92      349.22      2.02 o 
   0   3   3      568.18      553.10      1.66 o 
   1   3   3     1126.68     1150.00      4.30 o 
   2   3   3      197.31      189.17      3.41 o 
   3   3   3       53.67       48.42      2.34 o 
   4   3   3     1686.99     1572.04      7.41 o 
   5   3   3      447.11      457.22      3.77 o 
   6   3   3      347.68      340.15      4.77 o 
   7   3   3      494.49      515.24      6.48 o 
   8   3   3        5.72        7.09      3.02 o 
   9   3   3       10.85       12.95      1.68 o 
  10   3   3       47.93       49.01     10.28 o 
  11   3   3     1102.40     1046.29     15.26 o 
  12   3   3      330.67      300.08      3.54 o 
  13   3   3       80.06       81.55      6.07 o 
  14   3   3      107.57      108.51      7.08 o 
 -14   4   3        1.68       11.03     15.16 o 
 -13   4   3       32.47        4.38      4.72 o 
 -12   4   3        8.32        0.00      5.05 o 
 -11   4   3       21.60       30.21      5.56 o 
 -10   4   3       18.40       26.37      4.55 o 
  -9   4   3        3.97        0.00      9.27 o 
  -8   4   3       42.04       35.13      4.11 o 
  -7   4   3       56.27       65.48      2.72 o 
  -6   4   3       19.87       13.71      1.53 o 
  -5   4   3       31.24       34.51      1.31 o 
  -4   4   3        2.00       12.87      3.02 o 
  -3   4   3      214.22      225.90      1.82 o 
  -2   4   3     2478.68     2659.65     37.06 o 
  -1   4   3        3.74       10.02      2.95 o 
   0   4   3     1298.67     1374.30      7.31 o 
   1   4   3      447.84      415.45      2.88 o 
   2   4   3       10.49        9.13      1.30 o 
   3   4   3        0.10        0.00      1.75 o 
   4   4   3        9.25        6.45      2.64 o 
   5   4   3       11.34       13.12      1.45 o 
   6   4   3       44.87       29.75      1.44 o 
   7   4   3      387.66      380.73      7.46 o 
   8   4   3        1.22        2.02      3.37 o 
   9   4   3      401.02      363.50     17.34 o 
  10   4   3      198.74      158.25      1.29 o 
  11   4   3      570.67      550.30      8.76 o 
  12   4   3       59.52       69.76      6.40 o 
  13   4   3       28.08       31.00      5.73 o 
  14   4   3        7.88       10.78      6.74 o 
 -13   5   3       16.99       14.49      5.05 o 
 -12   5   3        1.18        0.00      5.05 o 
 -11   5   3       17.05       20.89      5.05 o 
 -10   5   3       43.94       44.02     10.11 o 
  -9   5   3        9.29        1.51      1.65 o 
  -8   5   3       90.64       94.73      2.87 o 
  -7   5   3       64.52       66.69      2.06 o 
  -6   5   3        0.04        1.92      2.68 o 
  -5   5   3       78.86       80.30      2.15 o 
  -4   5   3        2.20        4.61      2.05 o 
  -3   5   3        1.79        1.63      1.19 o 
  -2   5   3      460.74      466.89      8.32 o 
  -1   5   3      151.71      143.74      5.21 o 
   0   5   3      232.97      254.59      6.29 o 
   1   5   3      318.47      318.36      2.87 o 
   2   5   3        0.39        0.18      1.29 o 
   3   5   3       65.14       63.28      1.56 o 
   4   5   3      283.30      252.95      3.79 o 
   5   5   3        8.71       11.06      1.80 o 
   6   5   3      119.02      114.04      4.18 o 
   7   5   3      669.99      648.90     11.01 o 
   8   5   3       18.74       20.90      2.15 o 
   9   5   3       90.44       87.80      2.90 o 
  10   5   3        8.40        9.29      6.57 o 
  11   5   3       99.85      121.65      6.07 o 
  12   5   3       33.68       58.30      6.40 o 
  13   5   3        0.00        8.76      5.73 o 
 -12   6   3       16.49       14.15      5.73 o 
 -11   6   3        1.48        7.75      5.39 o 
 -10   6   3        3.59       22.24      5.73 o 
  -9   6   3       20.09       27.65     14.32 o 
  -8   6   3       20.34       20.94      2.11 o 
  -7   6   3       10.77        9.72      2.21 o 
  -6   6   3      152.37      127.70      5.75 o 
  -5   6   3       18.06       21.30      1.65 o 
  -4   6   3       54.38       58.76      4.21 o 
  -3   6   3        2.89        2.30      3.72 o 
  -2   6   3     1028.66     1053.36      6.59 o 
  -1   6   3      197.04      206.60      5.86 o 
   0   6   3      780.57      801.03      6.52 o 
   1   6   3       40.17       46.61      1.46 o 
   2   6   3       98.95       97.77      1.78 o 
   3   6   3       41.77       42.34      2.09 o 
   4   6   3        0.02        2.89      2.18 o 
   5   6   3      408.26      403.47      8.41 o 
   6   6   3       91.41       86.02      4.07 o 
   7   6   3        8.75       14.71      5.39 o 
   8   6   3        1.95        0.00      6.40 o 
   9   6   3      685.26      650.05     10.11 o 
  10   6   3       17.77       42.53     22.75 o 
  11   6   3       41.38       50.19     18.87 o 
  12   6   3       35.83       53.24      6.74 o 
 -10   7   3        1.13       15.84      6.07 o 
  -9   7   3        0.91        0.67      9.10 o 
  -8   7   3       11.76       24.02     13.31 o 
  -7   7   3        7.02       15.09     11.79 o 
  -6   7   3        0.79        7.08      4.38 o 
  -5   7   3        3.45        6.40      4.72 o 
  -4   7   3        0.54        0.00      3.13 o 
  -3   7   3       31.03       36.64      2.36 o 
  -2   7   3        4.23        2.54      2.90 o 
  -1   7   3      101.79      109.73      5.10 o 
   0   7   3        3.18        0.55      3.60 o 
   1   7   3        0.26        1.59      3.39 o 
   2   7   3      101.47       91.98      1.66 o 
   3   7   3      352.29      341.38      3.36 o 
   4   7   3       14.82        7.37      2.24 o 
   5   7   3       79.38       78.03      4.01 o 
   6   7   3      108.57       76.83      7.41 o 
   7   7   3       14.55        4.38      6.40 o 
   8   7   3       32.03       12.13      6.07 o 
   9   7   3       47.37       34.71      5.73 o 
  10   7   3       21.89       12.81      5.73 o 
  -7   8   3        5.77       15.62     12.81 o 
  -6   8   3        4.76       13.19      8.93 o 
  -5   8   3       94.67      119.29      4.37 o 
  -4   8   3       32.23       34.04      5.39 o 
  -3   8   3       57.77       63.02      5.73 o 
  -2   8   3      130.71      125.02      6.40 o 
  -1   8   3        8.34       11.79      5.39 o 
   0   8   3       56.49       63.35      6.40 o 
   1   8   3      120.26      113.90      7.08 o 
   2   8   3       21.02       12.47      5.73 o 
   3   8   3        0.36        0.34      5.39 o 
   4   8   3       74.71       63.35      7.08 o 
   5   8   3        3.12        0.00      7.08 o 
   6   8   3        1.67        0.00      6.07 o 
  -1   9   3        3.65        3.71      5.73 o 
   0   9   3       11.64       12.13      6.74 o 
   1   9   3        0.97        0.00      6.07 o 
 -16   0   4        7.22       18.53      4.72 o 
 -15   0   4      286.92      293.52      6.40 o 
 -14   0   4        0.14        0.00      4.38 o 
 -13   0   4      329.62      313.07      4.12 o 
 -12   0   4      286.94      286.94      3.88 o 
 -11   0   4       25.30       28.26      3.42 o 
 -10   0   4       45.25       46.48      4.76 o 
  -9   0   4        0.11        4.52      2.29 o 
  -8   0   4       99.75      139.75      1.50 o 
  -7   0   4      392.09      366.99      4.45 o 
  -6   0   4     1069.76     1080.78      4.40 o 
  -5   0   4       29.99       35.05      2.36 o 
  -4   0   4      719.75      728.53      3.69 o 
  -3   0   4       86.07       86.46     10.11 o 
  -2   0   4     8226.47     7954.92    175.57 o 
  -1   0   4      217.31      212.56      2.16 o 
   0   0   4     5672.14     5466.16     25.88 o 
   1   0   4      603.26      606.51      6.02 o 
   2   0   4     5451.39     5392.71     19.50 o 
   3   0   4     2896.36     2892.18     11.95 o 
   4   0   4      685.84      652.80      4.38 o 
   5   0   4     3972.41     4141.68     24.33 o 
   6   0   4      647.83      605.13     11.46 o 
   7   0   4      720.75      699.11      4.77 o 
   8   0   4      271.53      288.96      3.69 o 
   9   0   4      141.57      155.63      3.37 o 
  10   0   4      117.97      118.09      6.91 o 
  11   0   4      331.26      356.10     17.02 o 
  12   0   4      390.94      354.63      3.84 o 
  13   0   4       35.64       39.29      3.16 o 
  14   0   4     1365.91     1306.51     12.47 o 
  15   0   4       13.07       26.62      5.39 o 
  16   0   4      452.55      489.31      9.44 o 
 -16   1   4        3.24        1.21      3.54 o 
 -15   1   4        5.70        9.32      4.04 o 
 -14   1   4       19.18       20.08      5.39 o 
 -13   1   4      135.74      125.33      2.54 o 
 -12   1   4       75.23       77.71      3.37 o 
 -11   1   4       63.96       59.13      5.51 o 
 -10   1   4      409.36      392.19      4.63 o 
  -9   1   4      142.81      145.19      4.04 o 
  -8   1   4      967.43     1001.74      3.69 o 
  -7   1   4      226.14      235.43      2.68 o 
  -6   1   4      366.79      392.10      4.90 o 
  -5   1   4       26.03       25.18      3.97 o 
  -4   1   4      185.65      180.44      3.62 o 
  -3   1   4     1138.52     1195.64      2.95 o 
  -2   1   4     1442.21     1498.54     10.94 o 
  -1   1   4     2966.60     3025.21     13.57 o 
   0   1   4     1547.27     1625.62      6.00 o 
   1   1   4     1295.99     1267.98      4.10 o 
   2   1   4      172.10      162.21      2.35 o 
   3   1   4     3175.03     3268.29     11.91 o 
   4   1   4      812.63      832.79      3.23 o 
   5   1   4      321.95      328.51      2.33 o 
   6   1   4      204.41      209.24      4.88 o 
   7   1   4       11.18        3.44      2.53 o 
   8   1   4      122.28      123.79      2.26 o 
   9   1   4       72.82       70.47      3.56 o 
  10   1   4      461.45      476.21      3.94 o 
  11   1   4       20.82       26.18      4.45 o 
  12   1   4      131.92      133.59      5.34 o 
  13   1   4        0.36       11.01      6.13 o 
  14   1   4       37.42       36.99      6.74 o 
  15   1   4       20.32       28.97      4.16 o 
  16   1   4       98.75      101.09      4.64 o 
 -15   2   4       40.66       39.97      3.30 o 
 -14   2   4        8.68       12.91      3.05 o 
 -13   2   4      563.39      505.97     13.39 o 
 -12   2   4      123.36      115.10      2.09 o 
 -11   2   4       84.23       84.99      1.72 o 
 -10   2   4        3.06        3.30      1.43 o 
  -9   2   4        2.75        5.48      1.06 o 
  -8   2   4        0.54        0.39      1.22 o 
  -7   2   4     1300.72     1332.69      7.74 o 
  -6   2   4        4.16       17.24      2.01 o 
  -5   2   4     1164.11     1193.19     10.11 o 
  -4   2   4        5.61        7.65      3.71 o 
  -3   2   4      115.19      112.07      3.54 o 
  -2   2   4      965.12      910.75     10.99 o 
  -1   2   4      482.99      476.13      5.39 o 
   0   2   4       22.75       25.38      3.71 o 
   1   2   4      665.12      659.77      3.23 o 
   2   2   4      418.47      452.27      1.94 o 
   3   2   4     1746.77     1957.00     10.62 o 
   4   2   4      986.77      966.21      3.97 o 
   5   2   4     1818.22     1799.03      9.72 o 
   6   2   4      466.53      423.64      5.56 o 
   7   2   4      607.10      622.86      5.48 o 
   8   2   4        5.60        8.39      1.67 o 
   9   2   4        1.46        0.97      2.77 o 
  10   2   4       63.35       51.12      8.26 o 
  11   2   4      269.68      276.31     12.81 o 
  12   2   4        7.96        1.36      3.18 o 
  13   2   4      225.16      210.56     10.78 o 
  14   2   4      307.21      307.39     16.51 o 
  15   2   4        2.43        5.49      3.69 o 
 -15   3   4       11.24       21.40      5.39 o 
 -14   3   4        0.00        0.00      2.49 o 
 -13   3   4      101.07       86.36      4.55 o 
 -12   3   4       59.02       45.85      3.03 o 
 -11   3   4      217.67      182.11      4.08 o 
 -10   3   4        2.19       19.39     14.49 o 
  -9   3   4      320.44      282.06      9.44 o 
  -8   3   4        0.34        0.00      3.23 o 
  -7   3   4       76.48       74.24      2.97 o 
  -6   3   4        4.89        5.03      2.67 o 
  -5   3   4       22.64       21.06      1.56 o 
  -4   3   4        2.65        0.60      0.75 o 
  -3   3   4      298.94      287.42      2.85 o 
  -2   3   4      195.67      201.07      4.90 o 
  -1   3   4       85.01       84.16      3.68 o 
   0   3   4      217.71      199.03      2.02 o 
   1   3   4      755.76      840.73      3.69 o 
   2   3   4     1689.27     1772.64      4.17 o 
   3   3   4     1712.05     1849.61     13.68 o 
   4   3   4       46.18       55.64      2.42 o 
   5   3   4       42.46       47.43      4.02 o 
   6   3   4        0.92        7.52      4.83 o 
   7   3   4      203.64      197.02      3.54 o 
   8   3   4       76.81       80.70      7.19 o 
   9   3   4     1095.53     1039.96     10.28 o 
  10   3   4      164.73      176.67     10.28 o 
  11   3   4        9.54        2.56      6.07 o 
  12   3   4      131.00      115.13      3.54 o 
  13   3   4       11.23        2.70      6.07 o 
  14   3   4       10.95        0.00      6.40 o 
  15   3   4        4.82        0.00      6.74 o 
 -14   4   4       19.23       36.80     22.58 o 
 -13   4   4       65.48       53.24      4.72 o 
 -12   4   4      308.11      289.81      6.40 o 
 -11   4   4       16.66       14.61      8.76 o 
 -10   4   4        7.42       26.44      6.07 o 
  -9   4   4       18.19       28.72      5.56 o 
  -8   4   4      344.48      335.21      3.97 o 
  -7   4   4        7.09        4.01      3.20 o 
  -6   4   4      806.01      759.73     15.12 o 
  -5   4   4      105.54      109.27      1.81 o 
  -4   4   4     1111.39     1087.93     12.78 o 
  -3   4   4      298.21      281.53      5.69 o 
  -2   4   4      325.54      316.69      5.11 o 
  -1   4   4      211.92      173.57      6.03 o 
   0   4   4        0.07        2.76      0.94 o 
   1   4   4       18.17       33.78      1.80 o 
   2   4   4      537.15      594.16      3.22 o 
   3   4   4       20.53       30.12      1.39 o 
   4   4   4       80.67       70.18      1.31 o 
   5   4   4       43.24       39.12      2.23 o 
   6   4   4      354.83      352.43      6.34 o 
   7   4   4       20.53        5.23      2.30 o 
   8   4   4      141.75      135.60      4.38 o 
   9   4   4      271.17      272.38      9.31 o 
  10   4   4      100.29       94.54      5.04 o 
  11   4   4       30.97       27.79      2.86 o 
  12   4   4       39.44       40.78      6.40 o 
  13   4   4       13.06       12.13      6.07 o 
  14   4   4       17.21       10.78      5.73 o 
 -13   5   4       19.90       14.15      5.39 o 
 -12   5   4       40.61       33.02      5.39 o 
 -11   5   4       86.27      103.79      5.39 o 
 -10   5   4      133.39      143.94     20.56 o 
  -9   5   4        2.25        0.00      2.60 o 
  -8   5   4       26.88       20.09      1.74 o 
  -7   5   4       10.02       10.86      1.92 o 
  -6   5   4        0.01        3.61      2.35 o 
  -5   5   4       50.49       55.04      2.62 o 
  -4   5   4      123.42      111.52      4.67 o 
  -3   5   4       23.26       22.16      1.53 o 
  -2   5   4      190.80      177.14      4.67 o 
  -1   5   4      128.56      141.23      3.49 o 
   0   5   4      385.49      408.69      3.24 o 
   1   5   4      304.89      335.28      1.79 o 
   2   5   4      751.42      753.05      7.47 o 
   3   5   4      149.65      160.40      2.11 o 
   4   5   4       61.08       55.58      2.62 o 
   5   5   4        0.61        0.00      1.26 o 
   6   5   4       11.53       10.28      2.53 o 
   7   5   4      173.44      172.35      9.67 o 
   8   5   4        6.62       19.10      8.09 o 
   9   5   4       65.50       75.15      5.08 o 
  10   5   4       18.83       52.57      6.07 o 
  11   5   4        4.24       14.49      5.39 o 
  12   5   4        0.34        7.41      6.07 o 
  13   5   4        0.20        2.36      6.74 o 
 -12   6   4        9.87       10.11      5.73 o 
 -11   6   4        0.48       19.88      5.73 o 
 -10   6   4        0.01       32.35      5.73 o 
  -9   6   4        0.42        0.00      2.70 o 
  -8   6   4        1.29        2.56      4.89 o 
  -7   6   4      162.10      159.95      2.05 o 
  -6   6   4       37.83       33.54      0.88 o 
  -5   6   4      294.39      295.61      3.18 o 
  -4   6   4      133.14      129.11      1.74 o 
  -3   6   4      191.04      212.52      8.46 o 
  -2   6   4       71.81       82.54      4.85 o 
  -1   6   4        0.03        0.00      2.02 o 
   0   6   4       16.20       18.97      3.62 o 
   1   6   4       46.18       55.61      2.93 o 
   2   6   4       84.40       80.95      2.79 o 
   3   6   4       12.41        8.32      2.36 o 
   4   6   4       14.05       14.17      1.69 o 
   5   6   4        3.74        4.28      1.55 o 
   6   6   4      109.22      116.95      3.00 o 
   7   6   4       26.22       33.66      2.59 o 
   8   6   4        1.12        0.00      6.40 o 
   9   6   4       17.43       52.44     32.18 o 
  10   6   4       32.45       50.89      5.73 o 
  11   6   4       48.35       78.86      7.08 o 
 -10   7   4       63.37       78.18      6.40 o 
  -9   7   4        5.68       30.67      5.73 o 
  -8   7   4        2.39       20.25     25.44 o 
  -7   7   4       24.39        8.09      3.75 o 
  -6   7   4       38.85       37.11      5.05 o 
  -5   7   4        3.62        2.24      4.02 o 
  -4   7   4        5.94       19.31      6.23 o 
  -3   7   4       80.64       85.89      2.11 o 
  -2   7   4        0.09        0.02      1.25 o 
  -1   7   4        0.42        0.44      1.38 o 
   0   7   4      133.98      136.43      8.59 o 
   1   7   4       72.49       61.83      5.39 o 
   2   7   4      139.78      109.72      2.18 o 
   3   7   4       43.20       41.88      1.99 o 
   4   7   4       22.66       22.30      2.85 o 
   5   7   4       11.73        7.39      1.74 o 
   6   7   4        0.87        0.00      5.22 o 
   7   7   4       19.65        0.00      6.40 o 
   8   7   4        0.02        0.00      6.40 o 
   9   7   4        7.47        0.00      5.73 o 
  10   7   4        0.01       26.05     28.98 o 
  -7   8   4        0.12       44.48      7.08 o 
  -6   8   4       13.94        7.41      4.72 o 
  -5   8   4        5.35        0.00      5.05 o 
  -4   8   4        2.87        0.00      5.73 o 
  -3   8   4        1.25        0.00      4.64 o 
  -2   8   4        1.74        0.00      4.64 o 
  -1   8   4       18.92       11.96      4.74 o 
   0   8   4        1.51        0.00      4.67 o 
   1   8   4      129.67      135.45      5.42 o 
   2   8   4        4.31        0.00      4.53 o 
   3   8   4       13.69        6.20      4.61 o 
   4   8   4        7.38        0.00      6.07 o 
   5   8   4       15.44        0.00      6.07 o 
   6   8   4        8.95        0.00      6.74 o 
   7   8   4       13.20        3.03      6.40 o 
 -15   1   5       87.50      102.24      4.21 o 
 -14   1   5        6.65       10.15      2.91 o 
 -13   1   5       22.45       23.88      3.20 o 
 -12   1   5       11.12        9.38      2.41 o 
 -11   1   5      245.24      219.59      3.98 o 
 -10   1   5      286.77      261.72      3.93 o 
  -9   1   5      104.32       94.02      3.84 o 
  -8   1   5      181.94      193.85      5.87 o 
  -7   1   5      310.77      328.05      3.76 o 
  -6   1   5       58.86       62.97      2.84 o 
  -5   1   5      220.74      238.47      1.56 o 
  -4   1   5      851.97      764.16      5.74 o 
  -3   1   5       33.47       29.50      1.26 o 
  -2   1   5       74.26      102.60      3.94 o 
  -1   1   5      553.25      533.21      2.33 o 
   0   1   5      312.73      314.79      2.91 o 
   1   1   5     4582.58     4421.95     13.48 o 
   2   1   5      387.15      391.16      2.38 o 
   3   1   5      403.89      397.94      1.96 o 
   4   1   5       51.94       60.98      1.11 o 
   5   1   5     3876.81     4471.84     17.21 o 
   6   1   5       23.62       24.51      1.57 o 
   7   1   5     4001.66     4139.24     30.47 o 
   8   1   5      227.13      255.69      3.61 o 
   9   1   5       11.14        6.11      3.01 o 
  10   1   5       90.92       90.61      5.47 o 
  11   1   5        0.15        0.00      3.07 o 
  12   1   5       90.75       75.77      3.24 o 
  13   1   5        8.40        9.82      4.72 o 
  14   1   5      120.60      119.16      7.08 o 
  15   1   5        0.00        0.17      4.21 o 
 -15   2   5       19.73       16.53      3.30 o 
 -14   2   5        5.49        6.82      6.23 o 
 -13   2   5        0.34        0.00      2.28 o 
 -12   2   5       93.47       82.13      1.72 o 
 -11   2   5       28.94       21.99      1.57 o 
 -10   2   5       32.45       29.02      1.75 o 
  -9   2   5      138.31      131.00      3.04 o 
  -8   2   5       94.20       92.02      3.70 o 
  -7   2   5       55.57       56.71      1.54 o 
  -6   2   5       13.54       21.43      3.61 o 
  -5   2   5        0.13        3.24      1.12 o 
  -4   2   5       11.08       10.24      1.80 o 
  -3   2   5       15.20       18.82      1.61 o 
  -2   2   5      623.94      609.12      3.84 o 
  -1   2   5        9.74       15.99      3.05 o 
   0   2   5      365.31      347.52      1.93 o 
   1   2   5      154.27      170.73      1.16 o 
   2   2   5        1.23        3.47      0.86 o 
   3   2   5      142.70      183.11      1.54 o 
   4   2   5       19.00       23.59      1.17 o 
   5   2   5      445.53      552.67      5.10 o 
   6   2   5        4.15        6.08      1.61 o 
   7   2   5        0.01        0.00      1.28 o 
   8   2   5      286.32      288.28      2.07 o 
   9   2   5      393.47      396.25      6.66 o 
  10   2   5      169.88      168.42      7.93 o 
  11   2   5      167.53      155.82     14.66 o 
  12   2   5       52.17       53.14     12.13 o 
  13   2   5        1.93        0.58      8.76 o 
  14   2   5       31.67       33.23     11.79 o 
  15   2   5        3.04        4.95      7.08 o 
 -15   3   5       25.39       25.62      4.55 o 
 -14   3   5       16.10       11.44      6.91 o 
 -13   3   5       15.16       11.30      2.34 o 
 -12   3   5        2.29        5.49      2.41 o 
 -11   3   5      287.06      265.92     10.45 o 
 -10   3   5      172.41      189.55     13.65 o 
  -9   3   5      123.91      126.43      2.58 o 
  -8   3   5        0.45        9.71      4.04 o 
  -7   3   5       39.53       41.00      6.07 o 
  -6   3   5     1072.18     1078.14      6.65 o 
  -5   3   5      373.58      375.88      3.17 o 
  -4   3   5      540.19      508.31      6.09 o 
  -3   3   5      621.66      627.16      7.10 o 
  -2   3   5       91.89      106.73      3.65 o 
  -1   3   5      286.18      293.19      3.47 o 
   0   3   5      533.98      496.08      2.31 o 
   1   3   5        4.16       10.05      1.93 o 
   2   3   5     1265.02     1267.38      5.33 o 
   3   3   5     1021.29     1048.11      4.16 o 
   4   3   5      182.94      191.33      2.11 o 
   5   3   5      143.11      213.77      3.15 o 
   6   3   5       82.51       77.65      3.37 o 
   7   3   5     1016.19     1064.25      9.72 o 
   8   3   5      219.05      223.79      4.92 o 
   9   3   5       16.90       15.61      1.81 o 
  10   3   5       30.18       30.49      3.71 o 
  11   3   5        0.29        0.70      2.14 o 
  12   3   5       56.52       58.21      7.25 o 
  13   3   5       19.44        7.41      6.40 o 
  14   3   5       57.20       62.34      6.07 o 
 -14   4   5        8.46        2.36      4.72 o 
 -13   4   5       16.02       17.19      4.72 o 
 -12   4   5        4.01        6.63     10.28 o 
 -11   4   5       44.18       60.17     13.48 o 
 -10   4   5      140.64      152.00     19.55 o 
  -9   4   5      100.99       85.93      8.42 o 
  -8   4   5      435.78      417.19      3.79 o 
  -7   4   5       16.18       21.84      2.36 o 
  -6   4   5       13.72       11.09      1.05 o 
  -5   4   5        0.44        0.00      1.95 o 
  -4   4   5       51.86       66.25      2.24 o 
  -3   4   5        4.48        0.76      1.86 o 
  -2   4   5      317.46      281.90      2.14 o 
  -1   4   5       28.32       22.36      2.03 o 
   0   4   5       41.51       38.98      1.21 o 
   1   4   5       92.03       83.97      1.78 o 
   2   4   5      181.84      178.73      3.92 o 
   3   4   5      116.75      152.39      3.09 o 
   4   4   5      205.85      204.45      3.67 o 
   5   4   5      261.12      261.53      5.52 o 
   6   4   5        0.17        0.38      1.86 o 
   7   4   5       97.01       98.22      1.95 o 
   8   4   5        0.23        4.02      2.19 o 
   9   4   5        0.49        2.59      1.86 o 
  10   4   5       25.32       25.83      1.88 o 
  11   4   5        4.30        3.49      1.91 o 
  12   4   5       75.14       70.43      6.74 o 
  13   4   5        3.57        0.00      6.40 o 
  14   4   5        1.53        0.00      6.74 o 
 -13   5   5       11.20        9.44      5.05 o 
 -12   5   5       24.63       41.45      5.39 o 
 -11   5   5       59.36       75.52     14.32 o 
 -10   5   5      206.67      217.98     13.99 o 
  -9   5   5        9.76       16.71      4.38 o 
  -8   5   5       21.28       19.26      2.36 o 
  -7   5   5       41.31       49.10      5.50 o 
  -6   5   5      152.29      143.00      2.21 o 
  -5   5   5      141.77      131.99      2.70 o 
  -4   5   5      137.23      135.25      4.18 o 
  -3   5   5       40.64       38.34      1.92 o 
  -2   5   5       58.86       66.63      3.73 o 
  -1   5   5      242.35      237.51      3.04 o 
   0   5   5      176.38      203.61      5.11 o 
   1   5   5      427.13      423.93      2.35 o 
   2   5   5        3.14        0.00      1.71 o 
   3   5   5       12.62       11.75      1.67 o 
   4   5   5       10.86       11.18      1.38 o 
   5   5   5        0.13        0.00      1.28 o 
   6   5   5       92.52       95.03      4.38 o 
   7   5   5       90.54       85.22      5.56 o 
   8   5   5       77.94       77.66      2.49 o 
   9   5   5        3.19        3.54      2.14 o 
  10   5   5        2.38       10.45      5.39 o 
  11   5   5       29.43       37.41      5.73 o 
  12   5   5       35.13       44.82      6.07 o 
  13   5   5       37.47       27.97      6.74 o 
 -11   6   5        0.05       19.88      5.73 o 
 -10   6   5      134.81      141.95     24.77 o 
  -9   6   5       96.81      112.89     12.97 o 
  -8   6   5      525.67      493.63      4.93 o 
  -7   6   5        0.13        0.00      1.97 o 
  -6   6   5       21.54       22.14      1.03 o 
  -5   6   5       42.34       43.11      1.69 o 
  -4   6   5        7.45        4.37      2.62 o 
  -3   6   5      246.58      233.06      4.87 o 
  -2   6   5        2.16        0.00      2.24 o 
  -1   6   5       71.09       64.82      3.13 o 
   0   6   5       11.73       13.94      1.39 o 
   1   6   5       57.78       65.87      2.51 o 
   2   6   5        2.28        0.00      1.75 o 
   3   6   5       37.57       38.13      1.80 o 
   4   6   5       42.57       40.24      1.79 o 
   5   6   5       93.96       94.91      2.25 o 
   6   6   5        0.01        0.00      2.43 o 
   7   6   5        2.38        0.00      3.40 o 
   8   6   5        1.99        0.00      3.88 o 
   9   6   5       18.60       41.11      5.39 o 
  10   6   5       56.77       81.55      6.40 o 
  11   6   5        0.40       12.47      6.40 o 
  -9   7   5       32.90       72.80     34.37 o 
  -8   7   5       13.05        1.35     10.11 o 
  -7   7   5        0.65        0.00      3.47 o 
  -6   7   5        1.17        0.00      3.79 o 
  -5   7   5       13.92       11.46      4.55 o 
  -4   7   5        0.77        2.31      4.67 o 
  -3   7   5       41.28       41.73      3.31 o 
  -2   7   5       41.22       42.08      3.11 o 
  -1   7   5        1.21        0.00      2.81 o 
   0   7   5       12.30        6.67      9.44 o 
   1   7   5       12.65        6.90      5.39 o 
   2   7   5       23.52       29.23      6.23 o 
   3   7   5       39.42       33.45      3.83 o 
   4   7   5        0.34        0.00      2.86 o 
   5   7   5        1.14        0.67      6.40 o 
   6   7   5       36.19       38.23      8.59 o 
   7   7   5        0.01        0.00      6.07 o 
   8   7   5        1.23        0.00      6.07 o 
   9   7   5       56.08      103.46      6.74 o 
  -6   8   5       37.96       34.34      5.39 o 
  -5   8   5       51.55       52.80      7.25 o 
  -4   8   5       83.87       84.60      5.06 o 
  -3   8   5        1.58        0.00      9.77 o 
  -2   8   5       28.49       23.31      6.07 o 
  -1   8   5        1.72        0.00      4.79 o 
   0   8   5        6.32        2.82      5.56 o 
   1   8   5        2.91        0.00      5.02 o 
   2   8   5        3.38        0.00      9.77 o 
   3   8   5        5.49        0.00      6.07 o 
   4   8   5       50.08       56.61      4.88 o 
   5   8   5        6.31        0.00      6.40 o 
   6   8   5        0.74        0.00      6.40 o 
 -15   0   6       17.79        9.77      4.38 o 
 -14   0   6        0.35        0.00      4.38 o 
 -13   0   6       42.44       50.88      3.67 o 
 -12   0   6      134.99      122.15      2.98 o 
 -11   0   6       27.96       17.82      3.03 o 
 -10   0   6      579.48      561.72     11.98 o 
  -9   0   6      407.72      387.96      9.31 o 
  -8   0   6      448.92      470.06      4.03 o 
  -7   0   6       10.02       21.45      9.10 o 
  -6   0   6      703.94      713.69      4.51 o 
  -5   0   6      247.39      243.76      9.10 o 
  -4   0   6     2467.07     2727.81     45.49 o 
  -3   0   6     5490.41     5693.13     15.50 o 
  -2   0   6     1899.64     2101.30     20.37 o 
  -1   0   6      246.67      225.65      2.25 o 
   0   0   6      181.03      201.87      3.55 o 
   1   0   6      725.15      726.84      5.84 o 
   2   0   6      786.42      782.34      3.36 o 
   3   0   6      692.74      649.13      3.70 o 
   4   0   6       69.74       95.65      2.32 o 
   5   0   6      970.68     1052.01      7.61 o 
   6   0   6      666.69      699.32      6.77 o 
   7   0   6        0.63        4.81      2.59 o 
   8   0   6      198.56      253.56      5.84 o 
   9   0   6     1299.87     1332.79     10.45 o 
  10   0   6      177.39      157.37      5.39 o 
  11   0   6        1.55        0.00      2.83 o 
  12   0   6       61.85       60.66      5.05 o 
  13   0   6        4.93        3.37      5.05 o 
  14   0   6        9.00        0.00      5.05 o 
  15   0   6        2.24        0.00      5.05 o 
 -15   1   6        0.64        0.00      2.99 o 
 -14   1   6       12.16        6.64      3.76 o 
 -13   1   6       14.18        9.91      1.95 o 
 -12   1   6        1.08        0.00      1.73 o 
 -11   1   6        2.03        4.76      1.57 o 
 -10   1   6       18.57       20.94      2.32 o 
  -9   1   6       28.92       23.62      1.53 o 
  -8   1   6        8.93        9.62      1.36 o 
  -7   1   6       94.44       91.05      1.56 o 
  -6   1   6        5.60        6.39      1.23 o 
  -5   1   6      177.45      174.67      2.15 o 
  -4   1   6      678.52      766.28      3.74 o 
  -3   1   6      420.23      439.06      3.06 o 
  -2   1   6        0.28        1.04      0.75 o 
  -1   1   6     1873.82     1930.42      7.06 o 
   0   1   6      471.85      466.56      3.55 o 
   1   1   6     3362.79     3390.75     10.61 o 
   2   1   6     1105.76     1109.23      4.20 o 
   3   1   6     2142.27     2166.53      7.47 o 
   4   1   6      208.82      199.78      2.60 o 
   5   1   6       93.11       95.80      2.58 o 
   6   1   6       79.64       93.99      1.54 o 
   7   1   6       14.98       15.54      1.55 o 
   8   1   6      177.99      178.92      3.53 o 
   9   1   6       52.80       50.78      3.63 o 
  10   1   6        0.50        0.00      2.86 o 
  11   1   6        0.05        0.00      3.07 o 
  12   1   6        1.08        1.10      3.21 o 
  13   1   6       16.03       11.13      6.23 o 
  14   1   6        1.11        0.00      6.91 o 
  15   1   6       24.35       21.53      6.07 o 
 -15   2   6       45.43       55.82      4.72 o 
 -14   2   6       65.62       70.16      4.89 o 
 -13   2   6        9.70        7.86      2.18 o 
 -12   2   6       27.18       26.40      2.27 o 
 -11   2   6      104.23       94.77      3.77 o 
 -10   2   6       52.93       56.09      1.87 o 
  -9   2   6      416.15      395.29      2.58 o 
  -8   2   6      165.76      151.35      2.11 o 
  -7   2   6       15.22       16.97      2.70 o 
  -6   2   6       33.17       24.55      1.86 o 
  -5   2   6      135.66      154.02      1.70 o 
  -4   2   6     6135.30     6535.79     50.44 o 
  -3   2   6      328.75      307.09      1.91 o 
  -2   2   6      527.45      514.62      3.19 o 
  -1   2   6      138.60      170.65      4.05 o 
   0   2   6       76.30       93.83      1.01 o 
   1   2   6      437.10      490.14      2.61 o 
   2   2   6     1544.40     1463.41      6.02 o 
   3   2   6       32.26       62.03      1.17 o 
   4   2   6      903.14      876.05      2.68 o 
   5   2   6        0.89        2.07      1.13 o 
   6   2   6        0.52        0.00      1.19 o 
   7   2   6       71.17       55.02      2.64 o 
   8   2   6       41.81       52.47      2.87 o 
   9   2   6      423.29      453.96     10.81 o 
  10   2   6      448.12      435.07      8.74 o 
  11   2   6       70.60       74.01      4.38 o 
  12   2   6        7.20        9.63      4.04 o 
  13   2   6        5.09        4.47      3.21 o 
  14   2   6        9.96       14.21      8.42 o 
  15   2   6       11.22       16.58      9.27 o 
 -14   3   6        3.41        0.00      3.67 o 
 -13   3   6        0.09        0.00      6.40 o 
 -12   3   6        6.66       14.11      7.25 o 
 -11   3   6        4.55        2.53      2.56 o 
 -10   3   6       19.57       19.73      2.84 o 
  -9   3   6       30.75       34.74      3.17 o 
  -8   3   6        9.60        9.76      2.53 o 
  -7   3   6        4.47       14.34      8.93 o 
  -6   3   6      976.57      952.27      4.14 o 
  -5   3   6       36.04       44.45      1.68 o 
  -4   3   6      208.29      257.70      6.18 o 
  -3   3   6       71.81       59.72      2.08 o 
  -2   3   6      719.14      728.57      6.53 o 
  -1   3   6       28.80       31.98      2.05 o 
   0   3   6     1376.38     1358.80      6.04 o 
   1   3   6      163.34      174.15      4.24 o 
   2   3   6      338.93      344.28      2.93 o 
   3   3   6        8.32        3.70      1.02 o 
   4   3   6        5.97        8.55      1.14 o 
   5   3   6       69.34       44.12      1.56 o 
   6   3   6        0.71        0.00      1.30 o 
   7   3   6       11.81       14.38      1.62 o 
   8   3   6        7.49       10.81      1.87 o 
   9   3   6        1.65        0.12      1.90 o 
  10   3   6      113.11      109.74      4.04 o 
  11   3   6       41.74       40.96      3.20 o 
  12   3   6       37.24       31.72     10.28 o 
  13   3   6       21.05       24.32      7.58 o 
  14   3   6       21.19       32.01      5.39 o 
 -13   4   6       47.91       47.30     11.96 o 
 -12   4   6       42.61       49.95      8.59 o 
 -11   4   6       10.37       22.10      9.94 o 
 -10   4   6        0.25        0.00      9.44 o 
  -9   4   6      158.85      143.35     12.64 o 
  -8   4   6      198.51      174.43     15.67 o 
  -7   4   6        3.04       10.80      2.02 o 
  -6   4   6      298.74      303.32      3.99 o 
  -5   4   6      161.76      160.52      5.17 o 
  -4   4   6      247.18      228.54      5.23 o 
  -3   4   6     1420.76     1417.58      6.15 o 
  -2   4   6       13.77       35.17      7.70 o 
  -1   4   6      323.23      321.88      5.36 o 
   0   4   6        0.01        0.79      1.24 o 
   1   4   6      328.38      342.86      6.38 o 
   2   4   6       67.30       65.58      4.06 o 
   3   4   6      246.78      234.74      3.75 o 
   4   4   6        7.74       13.45      3.97 o 
   5   4   6      314.40      314.01      4.72 o 
   6   4   6      154.62      151.72      5.40 o 
   7   4   6        8.74       13.79      2.53 o 
   8   4   6       86.89       87.12      2.66 o 
   9   4   6       69.13       69.05      2.15 o 
  10   4   6      276.16      266.19      5.90 o 
  11   4   6       12.82       13.73      2.44 o 
  12   4   6        0.19        0.00      6.07 o 
  13   4   6        3.83        0.00      6.07 o 
 -12   5   6        5.07       28.08     15.50 o 
 -11   5   6       34.47       62.15     21.06 o 
 -10   5   6       52.74       68.41     10.45 o 
  -9   5   6       34.70       41.11      8.42 o 
  -8   5   6       87.33       94.43      3.71 o 
  -7   5   6       52.63       55.77      1.87 o 
  -6   5   6      693.34      655.86     10.39 o 
  -5   5   6       73.12       66.50      1.99 o 
  -4   5   6        5.47        3.37      1.21 o 
  -3   5   6       40.86       47.77      5.90 o 
  -2   5   6        0.33        0.00      1.85 o 
  -1   5   6      279.36      274.47      2.24 o 
   0   5   6        1.28        0.00      1.77 o 
   1   5   6       77.86       73.78      3.65 o 
   2   5   6       65.68       53.09      2.68 o 
   3   5   6        0.04        0.00      2.15 o 
   4   5   6       99.20       88.65      1.85 o 
   5   5   6      205.80      192.94      5.04 o 
   6   5   6       15.05       14.03      3.23 o 
   7   5   6       40.74       39.53      3.54 o 
   8   5   6        7.39        1.14      5.05 o 
   9   5   6        1.56        0.00      6.40 o 
  10   5   6       38.71       43.81      5.73 o 
  11   5   6       67.15       65.71      6.40 o 
  12   5   6      177.48      174.90      7.08 o 
 -11   6   6        4.46       26.69     17.35 o 
 -10   6   6       12.41       26.99     13.14 o 
  -9   6   6       55.84       74.04      7.58 o 
  -8   6   6       32.79       35.06      4.21 o 
  -7   6   6       86.84       78.57      2.02 o 
  -6   6   6        6.71        9.29      1.95 o 
  -5   6   6       18.18       16.55      1.43 o 
  -4   6   6      159.28      155.31      3.14 o 
  -3   6   6       12.69       14.54      2.60 o 
  -2   6   6       48.46       49.45      1.88 o 
  -1   6   6        0.17        0.00      1.72 o 
   0   6   6       17.41       14.64      1.73 o 
   1   6   6       56.56       59.36      4.49 o 
   2   6   6       97.65       85.41      2.22 o 
   3   6   6       10.76        7.72      1.91 o 
   4   6   6      180.36      177.16      2.63 o 
   5   6   6        0.15        0.00      2.13 o 
   6   6   6        7.42       45.67     12.64 o 
   7   6   6       32.00       57.89      6.74 o 
   8   6   6        0.74       27.59      3.20 o 
   9   6   6       67.14      100.42      6.40 o 
  10   6   6        0.63       11.79      6.07 o 
  11   6   6       48.78       59.65      6.74 o 
  -9   7   6        1.81        0.00      9.44 o 
  -8   7   6       22.05       12.47      9.77 o 
  -7   7   6        6.17       14.49     11.12 o 
  -6   7   6      302.50      340.36     12.13 o 
  -5   7   6       66.59       76.74      5.06 o 
  -4   7   6        5.18        7.99      3.04 o 
  -3   7   6        2.07        1.40      3.36 o 
  -2   7   6       55.18       48.42      4.89 o 
  -1   7   6       26.29       28.84      2.11 o 
   0   7   6       92.15       80.24      5.71 o 
   1   7   6        5.23        3.99     10.62 o 
   2   7   6       15.39       15.69      5.22 o 
   3   7   6       13.74        5.18      7.25 o 
   4   7   6       36.05       39.59      7.92 o 
   5   7   6       23.86       17.39      5.22 o 
   6   7   6       42.23       51.60     15.00 o 
   7   7   6        6.77       46.50      5.73 o 
   8   7   6        0.11       28.31      5.73 o 
   9   7   6        1.27       25.61      5.73 o 
  -6   8   6        4.03        0.00      3.75 o 
  -5   8   6       18.38       17.56      4.25 o 
  -4   8   6       10.58        5.34      4.30 o 
  -3   8   6       16.55       16.27      4.55 o 
  -2   8   6        0.37        0.00      6.23 o 
  -1   8   6        4.98        3.14      4.38 o 
   0   8   6        5.60        3.41      4.33 o 
   1   8   6       13.56       16.63      7.58 o 
   2   8   6        0.83        0.00      4.61 o 
   3   8   6        2.98        1.42      6.07 o 
   4   8   6        0.18        0.00      8.26 o 
   5   8   6       19.18        9.77      5.73 o 
 -15   1   7        5.31        1.01      4.21 o 
 -14   1   7        0.10        0.00      2.37 o 
 -13   1   7      309.82      327.52      6.57 o 
 -12   1   7      356.11      331.09      4.90 o 
 -11   1   7        4.92        1.64      2.54 o 
 -10   1   7      244.63      231.18      5.36 o 
  -9   1   7      487.94      457.42      3.66 o 
  -8   1   7     1132.96     1103.15      5.91 o 
  -7   1   7      367.17      359.54      2.73 o 
  -6   1   7      783.33      745.81      3.54 o 
  -5   1   7      143.37      141.53      2.04 o 
  -4   1   7      443.56      477.49      6.71 o 
  -3   1   7      361.35      429.07      4.00 o 
  -2   1   7     4867.89     5291.93     12.21 o 
  -1   1   7     9686.87    10324.55     40.16 o 
   0   1   7      181.27      154.11      3.14 o 
   1   1   7      386.26      407.03      2.80 o 
   2   1   7      190.16      179.92      1.30 o 
   3   1   7       67.83       62.00      1.07 o 
   4   1   7      584.79      561.23      4.63 o 
   5   1   7      385.98      361.01      3.58 o 
   6   1   7       37.22       46.67      1.41 o 
   7   1   7        7.87       12.13      1.85 o 
   8   1   7       22.53       27.13      2.14 o 
   9   1   7      301.00      282.37      5.56 o 
  10   1   7      239.65      242.82      4.40 o 
  11   1   7       16.74       16.93      3.07 o 
  12   1   7       41.58       38.29      3.21 o 
  13   1   7        2.33        3.47      3.21 o 
  14   1   7        3.87        6.23      3.81 o 
  15   1   7       22.25       26.98      3.93 o 
 -14   2   7       25.07       24.03      3.13 o 
 -13   2   7       57.21       52.54      2.68 o 
 -12   2   7      300.12      300.56      3.79 o 
 -11   2   7        0.03        0.19      1.62 o 
 -10   2   7      281.70      268.96      5.54 o 
  -9   2   7       14.47       14.18      2.47 o 
  -8   2   7      172.62      165.22      3.91 o 
  -7   2   7        6.19        7.27      0.87 o 
  -6   2   7      295.30      297.30      3.65 o 
  -5   2   7       18.56       14.80      1.52 o 
  -4   2   7      182.55      206.98      3.92 o 
  -3   2   7      366.17      363.27      4.31 o 
  -2   2   7      476.02      458.79      3.25 o 
  -1   2   7      124.27      136.82      3.00 o 
   0   2   7      843.78      848.85      5.60 o 
   1   2   7      966.98     1025.17      4.14 o 
   2   2   7       31.81       28.36      1.09 o 
   3   2   7       69.21       52.94      1.10 o 
   4   2   7        4.42        4.18      1.06 o 
   5   2   7        1.29        0.60      1.18 o 
   6   2   7       19.55       18.39      1.34 o 
   7   2   7       17.42       15.61      1.54 o 
   8   2   7        8.42       11.58      1.98 o 
   9   2   7        5.68        5.58      5.56 o 
  10   2   7       35.72       42.87      3.54 o 
  11   2   7        1.91        0.98      2.24 o 
  12   2   7        0.23        0.00      2.20 o 
  13   2   7        0.01        0.00      2.49 o 
  14   2   7       30.13       25.95      2.90 o 
 -14   3   7        0.01       33.69     21.90 o 
 -13   3   7      192.41      211.06      4.79 o 
 -12   3   7      210.96      239.80      6.47 o 
 -11   3   7       15.27       17.54      3.11 o 
 -10   3   7       13.68       21.76      3.41 o 
  -9   3   7      231.69      259.70      4.89 o 
  -8   3   7        4.32        0.00      3.16 o 
  -7   3   7       72.76       75.31     12.13 o 
  -6   3   7      350.66      340.20      2.73 o 
  -5   3   7       58.26       63.23      3.45 o 
  -4   3   7      115.31      118.29      1.73 o 
  -3   3   7      120.81      114.25      2.91 o 
  -2   3   7      337.74      328.38      2.58 o 
  -1   3   7     1957.85     1936.33      6.27 o 
   0   3   7       71.39       70.94      1.15 o 
   1   3   7      692.40      702.76      2.10 o 
   2   3   7       68.97       54.08      1.30 o 
   3   3   7      333.05      342.75      1.85 o 
   4   3   7      491.86      456.44      2.35 o 
   5   3   7      572.30      558.47      2.91 o 
   6   3   7       12.64        9.83      2.09 o 
   7   3   7       25.96       26.61      2.78 o 
   8   3   7       34.28       32.96      2.29 o 
   9   3   7      152.67      144.61      3.16 o 
  10   3   7        8.56        7.79      3.71 o 
  11   3   7       47.77       47.80      3.37 o 
  12   3   7       12.12       12.80      4.72 o 
  13   3   7        7.28        6.40      4.04 o 
  14   3   7        0.10        8.76      5.39 o 
 -13   4   7      133.57      144.29      9.77 o 
 -12   4   7       19.42       41.25     11.12 o 
 -11   4   7      132.57      160.41     10.78 o 
 -10   4   7        5.15        7.08      5.90 o 
  -9   4   7       28.47       31.56      1.98 o 
  -8   4   7       68.06       62.90      9.77 o 
  -7   4   7       37.59       37.33      4.72 o 
  -6   4   7      189.87      196.34      7.92 o 
  -5   4   7       41.93       38.14      1.99 o 
  -4   4   7      550.10      558.14     10.11 o 
  -3   4   7       66.48       73.91      4.54 o 
  -2   4   7        1.40        6.27      2.49 o 
  -1   4   7       28.19       32.26      3.20 o 
   0   4   7       68.81       67.67      2.44 o 
   1   4   7      740.05      756.32      6.17 o 
   2   4   7       19.19       24.19      2.88 o 
   3   4   7        2.76        4.15      1.18 o 
   4   4   7        0.33        0.86      1.43 o 
   5   4   7      127.09      131.28      3.59 o 
   6   4   7        3.63        5.42      1.67 o 
   7   4   7      190.19      186.99      3.98 o 
   8   4   7        0.61        1.99      1.95 o 
   9   4   7        0.01        0.00      2.55 o 
  10   4   7        6.30        0.00      2.64 o 
  11   4   7       25.77       22.93      2.64 o 
  12   4   7       23.88        5.73      6.40 o 
  13   4   7       11.32        0.00      5.73 o 
 -12   5   7       27.84       67.42     17.19 o 
 -11   5   7       74.61       95.03     10.78 o 
 -10   5   7        0.16        1.68     10.11 o 
  -9   5   7        3.47       19.80      7.41 o 
  -8   5   7        1.29       10.58      3.47 o 
  -7   5   7       10.72        9.99      3.28 o 
  -6   5   7       16.45       17.86      1.74 o 
  -5   5   7       16.30       13.72      1.88 o 
  -4   5   7        0.39        0.00      0.66 o 
  -3   5   7       17.41       20.87      3.54 o 
  -2   5   7       76.96       71.58      2.35 o 
  -1   5   7      154.97      142.66      4.04 o 
   0   5   7       58.76       64.10      7.35 o 
   1   5   7       40.12       42.97      4.47 o 
   2   5   7       97.83       96.71      4.04 o 
   3   5   7       12.76       10.08      1.89 o 
   4   5   7      415.80      425.96      4.62 o 
   5   5   7       20.13       22.58      1.68 o 
   6   5   7       13.77        6.61      3.37 o 
   7   5   7       32.20       32.71      3.41 o 
   8   5   7        1.07        0.88      2.60 o 
   9   5   7        0.17        0.00      5.05 o 
  10   5   7       33.37       23.59      5.73 o 
  11   5   7        0.32        0.00      6.07 o 
  12   5   7       19.71        8.76      6.07 o 
 -10   6   7        6.04       11.11      3.70 o 
  -9   6   7       20.08       25.82      4.55 o 
  -8   6   7       30.47       34.47      7.25 o 
  -7   6   7       17.56        9.62      2.67 o 
  -6   6   7       10.26       12.41      1.76 o 
  -5   6   7       28.37       27.27      1.70 o 
  -4   6   7      155.65      142.36      3.79 o 
  -3   6   7       63.44       69.66      2.27 o 
  -2   6   7        2.83        1.56      1.86 o 
  -1   6   7        0.11        0.00      9.44 o 
   0   6   7      131.68      127.77     12.13 o 
   1   6   7       54.85       61.29      3.20 o 
   2   6   7      117.34      123.59     17.52 o 
   3   6   7        4.76        2.75      2.25 o 
   4   6   7       18.71       21.47      3.94 o 
   5   6   7        0.12        8.72      5.16 o 
   6   6   7      123.92      148.49     12.97 o 
   7   6   7        7.70       26.43      3.40 o 
   8   6   7       26.24       42.06      3.40 o 
   9   6   7        0.01        4.04      5.05 o 
  10   6   7        0.64        4.38      5.39 o 
  -8   7   7       12.75       18.87     11.46 o 
  -7   7   7        7.95       15.16     10.45 o 
  -6   7   7        1.48       12.89      3.43 o 
  -5   7   7       63.98       72.57      3.77 o 
  -4   7   7       13.97       15.41      6.91 o 
  -3   7   7       12.24       11.46      4.04 o 
  -2   7   7        4.10        6.11      3.37 o 
  -1   7   7       11.62        6.53      3.20 o 
   0   7   7       55.25       60.87      4.16 o 
   1   7   7       12.44        2.70      6.57 o 
   2   7   7       18.91       18.20      7.75 o 
   3   7   7       15.00       16.18      7.08 o 
   4   7   7        0.41        0.00      7.08 o 
   5   7   7       13.68       29.09     13.99 o 
   6   7   7        0.89        5.73     12.97 o 
   7   7   7        0.27       15.16      5.39 o 
   8   7   7        0.07       15.84      5.73 o 
  -4   8   7       41.56       49.87      9.77 o 
  -3   8   7       21.90       27.97     10.11 o 
  -2   8   7        0.08        0.00      7.41 o 
  -1   8   7       28.04       30.56     12.81 o 
   0   8   7        5.07        1.59      7.25 o 
   1   8   7      102.45      112.57     12.81 o 
   2   8   7       25.86       38.58     15.67 o 
   3   8   7        4.68       10.45      7.75 o 
   4   8   7        0.08       10.78      7.41 o 
 -14   0   8       41.97       39.67      3.98 o 
 -13   0   8        5.47        4.60      3.54 o 
 -12   0   8        2.39        3.83      3.47 o 
 -11   0   8       29.37       38.15      3.57 o 
 -10   0   8     5795.06     5638.85     30.66 o 
  -9   0   8      239.03      239.03      4.11 o 
  -8   0   8      193.05      198.43      6.07 o 
  -7   0   8      674.66      660.12      9.77 o 
  -6   0   8     1125.24     1076.36     14.15 o 
  -5   0   8      115.61       96.50      3.71 o 
  -4   0   8      392.42      412.28      7.74 o 
  -3   0   8     1258.44     1280.68     23.72 o 
  -2   0   8     1120.20     1145.11     14.70 o 
  -1   0   8       74.51       52.50      2.95 o 
   0   0   8     1730.71     1645.47      4.77 o 
   1   0   8     4444.41     4539.44     12.35 o 
   2   0   8      185.24      183.06      2.04 o 
   3   0   8      141.15      138.65      3.31 o 
   4   0   8      718.64      671.42      4.14 o 
   5   0   8      243.80      252.29      2.78 o 
   6   0   8      666.41      680.30      4.09 o 
   7   0   8       52.40       60.75      3.07 o 
   8   0   8      332.71      316.10      6.07 o 
   9   0   8      382.07      377.43      6.74 o 
  10   0   8       17.78       18.53      4.72 o 
  11   0   8      162.82      174.56      6.40 o 
  12   0   8      137.20      152.99      6.40 o 
  13   0   8       23.07       24.94      4.72 o 
  14   0   8        0.61        0.00      5.73 o 
 -14   1   8       16.50       16.65      2.38 o 
 -13   1   8        3.90       10.52      2.21 o 
 -12   1   8      104.74      104.62      4.03 o 
 -11   1   8       42.07       42.00      3.29 o 
 -10   1   8       76.67       82.69      2.73 o 
  -9   1   8        1.84        0.00      4.02 o 
  -8   1   8      784.62      757.59      6.39 o 
  -7   1   8        4.79        6.34      2.38 o 
  -6   1   8      260.61      258.87      7.78 o 
  -5   1   8      189.38      193.99      3.94 o 
  -4   1   8      253.26      274.32      6.86 o 
  -3   1   8      130.43      127.31      3.19 o 
  -2   1   8      207.54      216.36      1.54 o 
  -1   1   8       13.47       20.61      1.92 o 
   0   1   8        5.73        7.56      1.15 o 
   1   1   8      281.42      331.31      3.42 o 
   2   1   8        0.86        0.00      0.97 o 
   3   1   8       35.46       43.14      1.11 o 
   4   1   8       42.75       42.82      1.15 o 
   5   1   8      103.90      104.34      1.63 o 
   6   1   8        0.03        1.35      1.43 o 
   7   1   8       41.44       40.03      2.29 o 
   8   1   8       86.44       88.58      3.21 o 
   9   1   8        1.00        0.32      2.97 o 
  10   1   8       94.97       88.34      3.45 o 
  11   1   8       21.16       19.36      3.34 o 
  12   1   8       24.02       23.13      3.40 o 
  13   1   8        6.64        6.15      3.31 o 
  14   1   8        0.01        0.00      3.55 o 
 -14   2   8       34.74       56.80     14.66 o 
 -13   2   8       60.54       60.78      4.42 o 
 -12   2   8      282.85      281.73      9.21 o 
 -11   2   8      656.29      634.56     11.67 o 
 -10   2   8      848.19      858.30     13.04 o 
  -9   2   8      129.61      114.82      3.87 o 
  -8   2   8     1015.70      977.06     10.75 o 
  -7   2   8      230.20      239.95      5.56 o 
  -6   2   8      635.24      603.21      9.49 o 
  -5   2   8      160.13      124.73      5.06 o 
  -4   2   8      157.56      163.95      3.79 o 
  -3   2   8      195.77      209.18      3.56 o 
  -2   2   8      107.18      106.45      2.33 o 
  -1   2   8      447.64      430.36      4.22 o 
   0   2   8      531.82      496.84      4.02 o 
   1   2   8     2174.95     2250.25      9.34 o 
   2   2   8      183.07      184.10      2.19 o 
   3   2   8      242.17      221.54      2.57 o 
   4   2   8      151.75      142.23      1.55 o 
   5   2   8     1283.56     1274.12      7.01 o 
   6   2   8        4.08        2.65      1.59 o 
   7   2   8      481.73      480.89      3.55 o 
   8   2   8       16.51        8.93      2.35 o 
   9   2   8        2.14        0.67      2.43 o 
  10   2   8      111.51      107.85      4.89 o 
  11   2   8       42.32       45.80      3.05 o 
  12   2   8       57.03       59.20      3.05 o 
  13   2   8       24.79       22.47      3.71 o 
  14   2   8        0.43        0.00      2.86 o 
 -13   3   8       94.61      109.17      6.57 o 
 -12   3   8       85.68      104.13      9.77 o 
 -11   3   8       37.48       41.22      5.39 o 
 -10   3   8       79.61      110.67      9.94 o 
  -9   3   8       90.45       89.66      3.67 o 
  -8   3   8      515.19      488.38     29.99 o 
  -7   3   8      150.63      157.57      2.67 o 
  -6   3   8       12.03       19.65      2.83 o 
  -5   3   8      376.71      378.68      2.65 o 
  -4   3   8      710.60      727.58      7.18 o 
  -3   3   8        0.74        0.00      1.44 o 
  -2   3   8      142.26      143.33      4.26 o 
  -1   3   8      130.33      141.45      2.51 o 
   0   3   8       13.99       18.62      1.77 o 
   1   3   8       32.53       36.06      1.67 o 
   2   3   8      105.63      111.30      2.03 o 
   3   3   8     1712.45     1724.07      7.28 o 
   4   3   8       10.93        6.02      2.06 o 
   5   3   8        0.90        0.22      1.59 o 
   6   3   8       22.07       21.83      3.16 o 
   7   3   8      101.50      101.36      2.38 o 
   8   3   8        9.06       19.64      2.86 o 
   9   3   8      148.01      152.36      4.89 o 
  10   3   8        5.72        5.32      2.55 o 
  11   3   8       18.37       18.57      2.60 o 
  12   3   8       11.05        9.82      2.86 o 
  13   3   8        0.89        4.38      5.39 o 
 -13   4   8       16.28       29.61     12.47 o 
 -12   4   8       14.46       18.20      8.76 o 
 -11   4   8       61.63       92.33      9.10 o 
 -10   4   8      126.81      141.04      5.56 o 
  -9   4   8        0.92        0.72      2.70 o 
  -8   4   8      118.15      136.03      4.16 o 
  -7   4   8      293.91      282.12      5.23 o 
  -6   4   8       19.84       14.07      5.56 o 
  -5   4   8      108.42       95.82      2.49 o 
  -4   4   8        4.78       14.77      6.00 o 
  -3   4   8       84.68       92.55      6.08 o 
  -2   4   8        9.13        7.17      1.41 o 
  -1   4   8      298.39      291.81      5.40 o 
   0   4   8      419.09      418.36      4.31 o 
   1   4   8       90.83       81.03      2.27 o 
   2   4   8      205.73      212.77      3.84 o 
   3   4   8      263.54      246.07      4.93 o 
   4   4   8      438.65      425.80      4.84 o 
   5   4   8       51.50       42.97      2.66 o 
   6   4   8      376.78      348.62      4.73 o 
   7   4   8        9.98       14.25      2.20 o 
   8   4   8       43.43       50.93      3.05 o 
   9   4   8        6.57        1.40      2.86 o 
  10   4   8        6.49        2.43      2.86 o 
  11   4   8       12.93        9.46      2.80 o 
  12   4   8        7.88       14.15      5.39 o 
 -11   5   8       35.85       47.52      9.44 o 
 -10   5   8        3.45       24.04      5.73 o 
  -9   5   8       54.65       63.35      4.30 o 
  -8   5   8       70.15       69.31      2.02 o 
  -7   5   8        0.11        0.00      1.99 o 
  -6   5   8        9.74        7.69      2.21 o 
  -5   5   8      213.09      216.17      4.82 o 
  -4   5   8       23.83       20.01      2.25 o 
  -3   5   8      540.15      562.00      4.00 o 
  -2   5   8        0.03        0.00      1.35 o 
  -1   5   8      128.65      131.28      4.62 o 
   0   5   8       84.54       90.73      4.42 o 
   1   5   8       20.55       23.82      2.19 o 
   2   5   8      222.77      206.25      2.16 o 
   3   5   8      238.73      215.99      2.90 o 
   4   5   8      408.10      388.86      3.04 o 
   5   5   8      115.47      102.00      5.19 o 
   6   5   8       10.28        5.12      3.37 o 
   7   5   8        2.44        0.00      3.30 o 
   8   5   8       80.91       80.59      4.89 o 
   9   5   8        0.12       11.11      8.42 o 
  10   5   8        9.08        1.01      5.39 o 
  11   5   8       27.12       20.22      6.07 o 
 -10   6   8        0.00        0.00      6.07 o 
  -9   6   8        4.80        8.51      5.22 o 
  -8   6   8        3.50        2.07      4.38 o 
  -7   6   8        6.74        7.98      7.75 o 
  -6   6   8       32.83       31.94      3.91 o 
  -5   6   8       30.16       33.18      1.86 o 
  -4   6   8        8.16        9.84      0.93 o 
  -3   6   8       13.78       17.33      3.37 o 
  -2   6   8        3.65        5.35      3.93 o 
  -1   6   8       69.88       74.03      4.18 o 
   0   6   8       99.37      111.50      7.58 o 
   1   6   8       16.78       30.04      3.29 o 
   2   6   8       37.02       39.84      2.80 o 
   3   6   8        3.71        4.46      3.56 o 
   4   6   8       34.66       31.38      5.39 o 
   5   6   8       38.13       45.91      6.07 o 
   6   6   8        6.57       14.92      3.45 o 
   7   6   8       39.40       44.13      3.69 o 
   8   6   8        2.93        5.02      3.40 o 
   9   6   8        0.23        0.00      5.39 o 
  10   6   8        3.58        0.34      6.07 o 
  -7   7   8       25.94       42.52      4.36 o 
  -6   7   8       42.23       53.51      6.07 o 
  -5   7   8       31.33       24.36      2.36 o 
  -4   7   8       78.23       81.86     12.13 o 
  -3   7   8       33.60       26.49      9.60 o 
  -2   7   8       75.49       76.80      3.15 o 
  -1   7   8       14.49       17.10      2.58 o 
   0   7   8       16.47       18.95      2.57 o 
   1   7   8      105.02      109.74      7.41 o 
   2   7   8        7.52       18.59     13.82 o 
   3   7   8      266.70      287.22      4.79 o 
   4   7   8       78.10       84.09      8.09 o 
   5   7   8       18.55       23.59      3.97 o 
   6   7   8       41.44       52.81      7.75 o 
   7   7   8        4.05       10.45      5.39 o 
  -3   8   8       12.23       16.51      9.77 o 
  -2   8   8        0.00        8.42      9.44 o 
  -1   8   8        0.35        9.10      9.10 o 
   0   8   8       13.26       26.29      8.76 o 
   1   8   8        4.73       11.46      8.76 o 
   2   8   8        2.78       31.17     15.16 o 
   3   8   8       71.50      106.01     13.65 o 
 -14   1   9        6.81       15.20      3.38 o 
 -13   1   9       11.73       27.36      5.45 o 
 -12   1   9       13.58       14.25      2.36 o 
 -11   1   9      256.36      249.47      7.49 o 
 -10   1   9       15.01       10.75      2.14 o 
  -9   1   9       73.30       66.14      2.53 o 
  -8   1   9     3504.76     3403.02     31.76 o 
  -7   1   9      548.42      555.99      8.93 o 
  -6   1   9     1052.27     1041.58      8.53 o 
  -5   1   9      193.16      181.88      3.45 o 
  -4   1   9      338.08      338.99      3.03 o 
  -3   1   9        1.46        3.82      1.39 o 
  -2   1   9       64.22       50.82      1.11 o 
  -1   1   9        3.63        9.93      1.21 o 
   0   1   9      416.56      416.78      4.09 o 
   1   1   9      797.62      770.49      3.20 o 
   2   1   9      170.84      149.77      1.58 o 
   3   1   9      983.23     1032.71      6.37 o 
   4   1   9        1.48        1.86      1.13 o 
   5   1   9      214.86      199.68      2.51 o 
   6   1   9       72.49       76.82      2.32 o 
   7   1   9      590.16      545.14      4.88 o 
   8   1   9      389.00      386.84     10.09 o 
   9   1   9       31.18       30.84      2.97 o 
  10   1   9       42.88       46.75      3.34 o 
  11   1   9        2.16        3.21      3.31 o 
  12   1   9       48.12       52.56      6.57 o 
  13   1   9       52.37       60.44      3.81 o 
  14   1   9       16.94       20.32      4.16 o 
 -14   2   9       84.85      109.80     10.28 o 
 -13   2   9       36.65       46.19      4.79 o 
 -12   2   9       34.04       35.87      2.58 o 
 -11   2   9       40.30       38.86      2.53 o 
 -10   2   9      282.81      269.14     11.15 o 
  -9   2   9      172.26      161.48      2.21 o 
  -8   2   9       91.91       79.86      5.00 o 
  -7   2   9       89.25       93.21      6.32 o 
  -6   2   9      755.30      748.90      4.93 o 
  -5   2   9      182.54      155.97      4.55 o 
  -4   2   9       30.30       40.08      2.97 o 
  -3   2   9       47.71       46.28      2.77 o 
  -2   2   9       46.05       46.56      1.80 o 
  -1   2   9       24.65       25.37      1.49 o 
   0   2   9       68.32       80.39      3.60 o 
   1   2   9      279.96      288.70      3.81 o 
   2   2   9      225.55      208.95      2.90 o 
   3   2   9       44.82       38.56      1.28 o 
   4   2   9        1.84        1.95      1.33 o 
   5   2   9        0.23        0.22      1.75 o 
   6   2   9       54.42       53.42      2.12 o 
   7   2   9      132.73      123.98      3.07 o 
   8   2   9       19.03       16.51      2.59 o 
   9   2   9      134.86      146.39      3.55 o 
  10   2   9        0.16        0.18      2.59 o 
  11   2   9       44.41       45.08      3.24 o 
  12   2   9        0.00        0.00      2.91 o 
  13   2   9        0.79        0.00      2.91 o 
 -13   3   9        3.15       11.79      9.77 o 
 -12   3   9       77.63       79.19      9.10 o 
 -11   3   9       89.58       94.14      3.97 o 
 -10   3   9       16.20       23.57      6.57 o 
  -9   3   9       23.65        8.15      4.55 o 
  -8   3   9      308.76      319.75     12.30 o 
  -7   3   9      290.76      293.83      3.09 o 
  -6   3   9     1263.42     1238.77      8.66 o 
  -5   3   9     1166.05     1176.72      8.71 o 
  -4   3   9       89.06       75.92      3.24 o 
  -3   3   9      929.67      920.78      6.93 o 
  -2   3   9        7.70        4.17      1.81 o 
  -1   3   9        6.18        3.62      1.85 o 
   0   3   9      302.14      292.52      3.01 o 
   1   3   9      211.81      216.23      2.03 o 
   2   3   9      551.77      540.98      2.51 o 
   3   3   9      216.29      225.53      1.97 o 
   4   3   9      142.25      150.17      2.44 o 
   5   3   9      166.51      176.32      2.72 o 
   6   3   9      135.30      136.81      6.35 o 
   7   3   9      145.17      143.75      3.31 o 
   8   3   9      509.80      469.27      4.61 o 
   9   3   9        1.18        3.55      2.67 o 
  10   3   9       10.38        9.60      2.67 o 
  11   3   9       26.47       29.00      3.05 o 
  12   3   9       17.17       23.18      3.05 o 
  13   3   9       62.18       83.24      6.40 o 
 -12   4   9        6.32       26.96     10.45 o 
 -11   4   9       38.40       56.95     10.45 o 
 -10   4   9        0.14        8.08      5.56 o 
  -9   4   9        0.11       15.43     14.49 o 
  -8   4   9       13.25       21.27      3.37 o 
  -7   4   9      109.55      103.73      4.55 o 
  -6   4   9      669.59      647.03     11.28 o 
  -5   4   9      501.90      509.61     10.29 o 
  -4   4   9      273.87      278.20      2.55 o 
  -3   4   9       63.09       68.06      1.99 o 
  -2   4   9      124.19      120.99      3.31 o 
  -1   4   9       20.14       17.72      2.41 o 
   0   4   9        8.99        9.27      1.30 o 
   1   4   9       20.19       21.93      1.50 o 
   2   4   9       13.52        8.19      1.39 o 
   3   4   9      126.71      138.41      3.15 o 
   4   4   9        8.64       13.36      3.37 o 
   5   4   9      263.89      254.80      3.25 o 
   6   4   9      154.95      131.62      2.84 o 
   7   4   9       10.50        3.36      2.83 o 
   8   4   9      232.00      215.45      8.76 o 
   9   4   9        0.51        1.56      5.22 o 
  10   4   9       61.48       56.96     11.46 o 
  11   4   9        0.46        0.00      5.90 o 
  12   4   9        8.34       13.82      5.73 o 
 -11   5   9       13.63       30.12      5.22 o 
 -10   5   9        0.14       11.53      4.19 o 
  -9   5   9       16.56       21.60      4.04 o 
  -8   5   9       26.05       26.42      2.24 o 
  -7   5   9        0.31        0.00      2.44 o 
  -6   5   9      137.35      138.82      4.38 o 
  -5   5   9      609.60      601.70      8.06 o 
  -4   5   9       13.45       16.71      2.27 o 
  -3   5   9      360.64      342.57      3.79 o 
  -2   5   9       84.37       85.28      2.29 o 
  -1   5   9      227.95      234.68      3.02 o 
   0   5   9        4.88        0.56      1.68 o 
   1   5   9      147.58      149.23      1.99 o 
   2   5   9      143.84      136.45      2.30 o 
   3   5   9      172.73      165.24      3.00 o 
   4   5   9       60.57       48.07      7.25 o 
   5   5   9       34.20       32.34      6.40 o 
   6   5   9       25.13       23.89      5.22 o 
   7   5   9       86.77       90.73     10.78 o 
   8   5   9       98.43      102.02      8.42 o 
   9   5   9       12.85       19.87     11.63 o 
  10   5   9        8.33        0.00      5.39 o 
  11   5   9        7.56        1.68      5.39 o 
  -9   6   9       29.03       28.18      4.06 o 
  -8   6   9        4.07        2.98      5.39 o 
  -7   6   9        5.13       23.26      5.73 o 
  -6   6   9      156.10      155.01      4.96 o 
  -5   6   9      321.39      311.57      5.54 o 
  -4   6   9      102.53      108.95      2.47 o 
  -3   6   9      616.34      638.06      7.34 o 
  -2   6   9        4.03        2.74      1.53 o 
  -1   6   9      274.44      279.89      6.18 o 
   0   6   9       16.60       21.57      2.25 o 
   1   6   9        0.34        0.00      2.11 o 
   2   6   9        5.36        9.43      1.99 o 
   3   6   9      219.51      212.21      4.29 o 
   4   6   9        3.49       10.38      3.48 o 
   5   6   9      227.90      216.75      6.23 o 
   6   6   9      294.79      270.96      4.88 o 
   7   6   9       27.16       17.26      3.69 o 
   8   6   9       57.00       39.95      3.79 o 
   9   6   9       26.31       27.63      5.73 o 
  -6   7   9        1.22        5.03      4.72 o 
  -5   7   9       17.81       12.65      4.04 o 
  -4   7   9       80.63       70.91     13.14 o 
  -3   7   9        1.24        0.92      4.38 o 
  -2   7   9       46.30       47.43      3.48 o 
  -1   7   9       59.25       60.02      3.15 o 
   0   7   9       33.01       34.16      5.56 o 
   1   7   9       34.81       36.89      5.20 o 
   2   7   9       38.08       67.16     19.71 o 
   3   7   9       55.75       87.08     23.25 o 
   4   7   9        4.66       26.94     15.00 o 
   5   7   9       21.18       58.33     20.56 o 
   6   7   9       19.95       57.53     23.76 o 
 -13   0  10       70.84       70.98      5.05 o 
 -12   0  10       16.22       14.23      4.38 o 
 -11   0  10      310.10      346.13     22.92 o 
 -10   0  10      265.49      265.45      3.88 o 
  -9   0  10      405.71      402.03      7.41 o 
  -8   0  10       31.89       28.64      5.73 o 
  -7   0  10        1.05        1.35      3.03 o 
  -6   0  10       49.09       79.37      9.77 o 
  -5   0  10      295.33      291.91      8.28 o 
  -4   0  10      292.03      299.03      3.10 o 
  -3   0  10      466.38      460.08      3.69 o 
  -2   0  10       34.84       30.88      2.62 o 
  -1   0  10      590.55      581.47      5.12 o 
   0   0  10      581.17      557.26      5.25 o 
   1   0  10       72.32       69.16      1.88 o 
   2   0  10     2213.90     2136.15     12.49 o 
   3   0  10      327.61      350.95      2.88 o 
   4   0  10      538.69      520.64      3.86 o 
   5   0  10       18.21        8.85      2.59 o 
   6   0  10       14.52       15.16      3.71 o 
   7   0  10      444.22      449.88      7.08 o 
   8   0  10      302.44      299.92      6.40 o 
   9   0  10      325.55      359.57      7.08 o 
  10   0  10      206.19      200.17      6.07 o 
  11   0  10      217.13      224.10      6.74 o 
  12   0  10      147.13      162.43      6.74 o 
  13   0  10       69.45       81.89      6.40 o 
 -13   1  10        6.62       18.06      3.78 o 
 -12   1  10       85.85       88.90      4.35 o 
 -11   1  10        2.96        0.00      3.37 o 
 -10   1  10        5.95        8.74      8.42 o 
  -9   1  10       64.41       55.81      2.05 o 
  -8   1  10       83.04       77.87      3.79 o 
  -7   1  10      212.34      197.36      7.60 o 
  -6   1  10      194.39      212.69      8.81 o 
  -5   1  10       16.65       29.75      4.19 o 
  -4   1  10      139.56      142.04      3.69 o 
  -3   1  10      161.32      156.75      1.60 o 
  -2   1  10      306.20      314.16      2.85 o 
  -1   1  10      220.65      215.01      2.56 o 
   0   1  10       74.17       80.15      2.65 o 
   1   1  10        3.67        4.51      1.24 o 
   2   1  10       66.12       69.25      1.50 o 
   3   1  10       50.68       53.14      1.39 o 
   4   1  10       51.37       54.69      1.68 o 
   5   1  10        2.66        0.04      1.87 o 
   6   1  10       11.17       18.32      2.89 o 
   7   1  10        8.20        1.68      2.49 o 
   8   1  10       18.49       16.29      2.86 o 
   9   1  10        7.55        2.62      2.91 o 
  10   1  10       79.85       77.07      4.08 o 
  11   1  10        1.72        0.00      2.47 o 
  12   1  10        1.40        5.44      3.55 o 
  13   1  10        0.73        0.96      3.93 o 
 -13   2  10       43.65       69.76      9.44 o 
 -12   2  10        8.85        4.03      9.27 o 
 -11   2  10        9.12       26.48     28.64 o 
 -10   2  10       20.16       19.16      5.56 o 
  -9   2  10        3.48        1.53      1.31 o 
  -8   2  10      531.29      502.78      5.64 o 
  -7   2  10      111.04      103.38      7.09 o 
  -6   2  10      175.87      164.56     10.28 o 
  -5   2  10      140.15      151.92      5.34 o 
  -4   2  10      469.98      479.56      8.41 o 
  -3   2  10      364.44      342.18      8.46 o 
  -2   2  10      656.04      648.28      8.17 o 
  -1   2  10      162.43      157.29      4.53 o 
   0   2  10      148.26      156.35      3.54 o 
   1   2  10      674.27      647.96      3.52 o 
   2   2  10      188.90      176.52      3.09 o 
   3   2  10     1083.22     1069.79      7.89 o 
   4   2  10       76.31       77.29      2.41 o 
   5   2  10       61.84       59.50      2.49 o 
   6   2  10       12.34        8.12      2.49 o 
   7   2  10       75.62       69.48      2.97 o 
   8   2  10      305.74      317.48      4.37 o 
   9   2  10       33.14       37.87      3.71 o 
  10   2  10      370.84      353.81      6.91 o 
  11   2  10       22.36       18.66      3.24 o 
  12   2  10       43.60       48.01      5.05 o 
  13   2  10       88.71      110.91      6.57 o 
 -12   3  10       12.42       17.52      8.76 o 
 -11   3  10        2.53       21.06     17.02 o 
 -10   3  10       17.21       20.92      6.74 o 
  -9   3  10       51.81       75.55      4.89 o 
  -8   3  10        1.98        9.63      1.71 o 
  -7   3  10       11.78       14.42      2.14 o 
  -6   3  10      106.03       92.70      2.32 o 
  -5   3  10     1266.11     1264.30     11.15 o 
  -4   3  10      312.59      299.40      9.65 o 
  -3   3  10      143.42      145.94      6.10 o 
  -2   3  10       43.59       42.53      1.99 o 
  -1   3  10     1384.29     1390.70      6.46 o 
   0   3  10      172.64      177.13      3.52 o 
   1   3  10       40.78       42.55      1.53 o 
   2   3  10        3.39        3.51      1.71 o 
   3   3  10       10.17        8.84      1.63 o 
   4   3  10        1.05        0.00      1.84 o 
   5   3  10      181.04      166.19      8.76 o 
   6   3  10      113.79       94.80      4.89 o 
   7   3  10        2.93        0.17      3.88 o 
   8   3  10       19.82       13.73      2.73 o 
   9   3  10        0.04        0.50      2.67 o 
  10   3  10      177.86      164.37      8.42 o 
  11   3  10       11.31       13.00      2.91 o 
  12   3  10       25.75       32.57      3.11 o 
 -11   4  10        9.26       35.84     13.14 o 
 -10   4  10       29.84       53.24     11.96 o 
  -9   4  10       59.78       67.21      4.55 o 
  -8   4  10       19.35       25.34      2.55 o 
  -7   4  10      145.80      141.00      3.24 o 
  -6   4  10        3.40       20.57      7.04 o 
  -5   4  10      173.06      174.21      6.44 o 
  -4   4  10      131.31      132.77      5.22 o 
  -3   4  10      955.69      944.48      5.74 o 
  -2   4  10       46.32       48.72      2.65 o 
  -1   4  10     1066.84     1039.95     19.65 o 
   0   4  10       28.39       32.22      1.65 o 
   1   4  10        3.63        1.62      1.97 o 
   2   4  10       89.19       81.59      4.29 o 
   3   4  10      344.00      349.43      2.87 o 
   4   4  10       10.22       17.04      2.05 o 
   5   4  10       99.40      100.45      3.88 o 
   6   4  10      100.84       94.54      3.34 o 
   7   4  10       18.49       16.85      2.97 o 
   8   4  10        9.58       15.49      2.97 o 
   9   4  10       47.47       45.94      3.71 o 
  10   4  10       49.86       40.83      4.89 o 
  11   4  10       18.85       13.64      3.16 o 
 -10   5  10       24.24       36.84      4.68 o 
  -9   5  10       11.95       11.89      4.30 o 
  -8   5  10       13.82       14.89      2.28 o 
  -7   5  10       27.81       26.53      2.52 o 
  -6   5  10       16.36       11.94      2.70 o 
  -5   5  10        2.49        0.02      2.86 o 
  -4   5  10        0.18        1.08      2.27 o 
  -3   5  10     2185.97     2237.09     13.91 o 
  -2   5  10      183.62      175.41      3.56 o 
  -1   5  10      719.91      718.24      5.79 o 
   0   5  10       59.51       61.22      3.26 o 
   1   5  10       16.05       16.33      2.66 o 
   2   5  10       11.31        9.14      2.19 o 
   3   5  10        3.56        3.03      2.38 o 
   4   5  10       16.21        0.00      7.25 o 
   5   5  10      256.56      235.90      4.27 o 
   6   5  10       61.71       71.47     13.14 o 
   7   5  10       13.54       24.18     11.29 o 
   8   5  10      148.56      144.17      3.79 o 
   9   5  10       19.16       22.95      3.16 o 
  10   5  10       13.89       17.86      5.05 o 
  -8   6  10        8.89       28.48      5.90 o 
  -7   6  10        5.68       12.41      3.40 o 
  -6   6  10       43.14       41.10      2.19 o 
  -5   6  10        0.02        0.44      2.07 o 
  -4   6  10        0.80        0.00      2.33 o 
  -3   6  10       58.78       60.47      8.93 o 
  -2   6  10      157.53      178.75      5.05 o 
  -1   6  10        0.29        0.61      2.49 o 
   0   6  10      116.12      106.43      5.73 o 
   1   6  10        3.69        0.00      2.25 o 
   2   6  10      111.86      120.78      4.72 o 
   3   6  10        0.33        0.07      3.88 o 
   4   6  10        5.26        3.23      3.55 o 
   5   6  10       18.22        3.90      5.39 o 
   6   6  10       17.39        3.68      7.58 o 
   7   6  10        2.51        0.00      3.69 o 
   8   6  10       21.80       14.77      3.81 o 
  -5   7  10       15.03        5.15      4.06 o 
  -4   7  10      118.54      118.69      5.73 o 
  -3   7  10      493.72      462.95      5.81 o 
  -2   7  10        0.47        0.79      3.45 o 
  -1   7  10      485.07      490.36     21.90 o 
   0   7  10       28.88       48.56     28.31 o 
   1   7  10       16.90       48.12     31.34 o 
   2   7  10        3.88       50.21      6.74 o 
   3   7  10       16.09       35.86     16.85 o 
   4   7  10        3.74       14.97     13.82 o 
   5   7  10       32.96       50.49     18.37 o 
 -13   1  11       36.43       49.01      5.75 o 
 -12   1  11       14.12       18.46      6.07 o 
 -11   1  11        1.15        9.00     14.49 o 
 -10   1  11       12.58       12.97      4.72 o 
  -9   1  11      277.55      258.84      2.81 o 
  -8   1  11      149.20      151.99      5.65 o 
  -7   1  11      178.94      186.15      6.52 o 
  -6   1  11      128.25      117.63      6.20 o 
  -5   1  11       88.52       81.82      3.52 o 
  -4   1  11       70.72       79.50      1.55 o 
  -3   1  11      268.38      288.05      4.64 o 
  -2   1  11      735.09      710.07      6.07 o 
  -1   1  11      203.96      194.99      3.59 o 
   0   1  11       86.20       84.66      2.41 o 
   1   1  11     1348.19     1337.90      7.49 o 
   2   1  11      541.37      546.74      7.16 o 
   3   1  11     1978.56     1961.65     14.66 o 
   4   1  11     1508.74     1511.63     15.14 o 
   5   1  11       90.30       88.38      2.92 o 
   6   1  11      233.10      238.96      3.93 o 
   7   1  11        0.96        0.00      2.86 o 
   8   1  11       18.17       22.10      3.54 o 
   9   1  11       11.51       12.81      3.16 o 
  10   1  11      356.36      366.30      6.57 o 
  11   1  11       69.31       69.27      3.64 o 
  12   1  11      101.15       93.28      4.21 o 
 -12   2  11        0.90       18.61     17.52 o 
 -11   2  11        4.09       19.21      5.05 o 
 -10   2  11       24.25       59.04     27.97 o 
  -9   2  11       28.83       57.08      7.41 o 
  -8   2  11       16.97       28.15      4.72 o 
  -7   2  11       75.63       74.23      4.07 o 
  -6   2  11       10.67       17.11      4.06 o 
  -5   2  11       19.12       14.93      3.88 o 
  -4   2  11       51.04       53.02      5.11 o 
  -3   2  11       24.51       24.62      2.23 o 
  -2   2  11       58.39       57.79      3.06 o 
  -1   2  11        1.46        0.00      2.38 o 
   0   2  11       17.97       16.92      2.03 o 
   1   2  11      962.60      961.63      3.42 o 
   2   2  11      801.82      811.98     15.25 o 
   3   2  11       12.13       16.38      1.92 o 
   4   2  11      130.26      145.18      4.27 o 
   5   2  11       34.91       34.94      2.98 o 
   6   2  11       11.34       13.17      2.62 o 
   7   2  11        3.14        3.52      2.59 o 
   8   2  11      296.46      280.75      4.40 o 
   9   2  11        7.66       10.29      2.83 o 
  10   2  11        1.87        0.00      2.99 o 
  11   2  11        9.35        7.64      3.16 o 
  12   2  11       21.34       18.98      3.31 o 
 -12   3  11       93.97      119.29      9.44 o 
 -11   3  11        7.83       15.67     16.68 o 
 -10   3  11       13.19        2.21      8.59 o 
  -9   3  11        2.24        0.41     12.64 o 
  -8   3  11      122.18      140.28      3.91 o 
  -7   3  11        6.49        7.82      2.21 o 
  -6   3  11      188.16      178.08      7.13 o 
  -5   3  11        6.60        0.00      1.99 o 
  -4   3  11        1.16        0.00      2.53 o 
  -3   3  11        1.70        0.00      1.87 o 
  -2   3  11       84.19       78.77      2.18 o 
  -1   3  11       86.59       77.13      2.98 o 
   0   3  11       17.38       24.58      3.37 o 
   1   3  11      995.71     1000.94      4.57 o 
   2   3  11       97.25       98.72      2.91 o 
   3   3  11      651.98      632.36      4.96 o 
   4   3  11      308.11      292.16      3.32 o 
   5   3  11      214.49      209.12      3.88 o 
   6   3  11        3.09        0.00      3.54 o 
   7   3  11        6.31        0.00      3.88 o 
   8   3  11       17.28        9.13      2.97 o 
   9   3  11       51.22       56.55      3.31 o 
  10   3  11        2.87        5.29      3.07 o 
  11   3  11       80.96       92.81      8.42 o 
 -11   4  11        4.38       23.16     13.14 o 
 -10   4  11       72.02       88.97      9.60 o 
  -9   4  11        2.86        0.00     14.49 o 
  -8   4  11        0.83        4.32      2.55 o 
  -7   4  11       92.56       85.99      3.24 o 
  -6   4  11       20.72       32.57      5.30 o 
  -5   4  11        5.46        6.98      2.40 o 
  -4   4  11      123.95      124.05      3.14 o 
  -3   4  11        5.20        4.57      1.98 o 
  -2   4  11       57.71       53.50      6.42 o 
  -1   4  11      327.26      317.06      6.18 o 
   0   4  11       46.37       46.55      3.35 o 
   1   4  11     1243.32     1244.86      8.90 o 
   2   4  11      106.48      108.23      3.08 o 
   3   4  11       36.90       38.89      2.16 o 
   4   4  11        3.07        6.17      2.12 o 
   5   4  11       11.01        9.72      2.83 o 
   6   4  11        0.31        0.67      2.73 o 
   7   4  11       61.00       61.84      3.34 o 
   8   4  11      123.60      117.25      3.69 o 
   9   4  11       21.13       20.87      3.21 o 
  10   4  11        0.45        0.00      3.16 o 
  -9   5  11       13.14       13.58      4.58 o 
  -8   5  11       23.70       16.65      4.19 o 
  -7   5  11       25.95       21.17      3.11 o 
  -6   5  11        3.38        0.00      3.03 o 
  -5   5  11       28.62       23.83      2.27 o 
  -4   5  11        0.04        0.00      2.16 o 
  -3   5  11      105.09      104.10      3.80 o 
  -2   5  11       45.80       49.56      2.34 o 
  -1   5  11        7.20        6.36      2.56 o 
   0   5  11       32.32       35.16      1.98 o 
   1   5  11      129.58      122.55      2.81 o 
   2   5  11        2.14        0.00      2.19 o 
   3   5  11        7.03        8.68      2.35 o 
   4   5  11       91.36       85.37     16.34 o 
   5   5  11       16.42       31.28     10.45 o 
   6   5  11        1.23        4.57      3.71 o 
   7   5  11        0.28        5.00      5.56 o 
   8   5  11        0.26        3.29      2.97 o 
   9   5  11        1.81        6.31      3.37 o 
  -7   6  11        0.35        1.92      3.63 o 
  -6   6  11       35.15       32.96      2.25 o 
  -5   6  11       44.19       35.91      2.58 o 
  -4   6  11       93.47       89.74      2.56 o 
  -3   6  11        3.63        3.68      2.23 o 
  -2   6  11       47.49       47.48      3.10 o 
  -1   6  11      774.22      790.19     12.14 o 
   0   6  11        1.16        1.35      3.71 o 
   1   6  11      181.62      168.24      4.89 o 
   2   6  11       67.17       69.59      3.77 o 
   3   6  11        0.08        1.55      2.34 o 
   4   6  11        7.79        8.27      7.41 o 
   5   6  11        0.38        0.00      5.22 o 
   6   6  11        0.06        0.00      8.59 o 
   7   6  11       27.79       34.30     13.48 o 
  -3   7  11       48.83       51.15      3.99 o 
  -2   7  11       20.42       13.57     12.64 o 
  -1   7  11       18.36       54.88     35.22 o 
   0   7  11       82.49      129.85     49.87 o 
   1   7  11       13.45       49.54      7.08 o 
   2   7  11        0.50       39.43      7.08 o 
   3   7  11        0.11       19.88      6.74 o 
 -12   0  12       43.00       73.46      6.74 o 
 -11   0  12       15.56       29.75     12.47 o 
 -10   0  12       40.15       49.20      6.40 o 
  -9   0  12       22.51       24.26      6.07 o 
  -8   0  12       42.97       49.91     14.83 o 
  -7   0  12        0.71       25.95      5.39 o 
  -6   0  12      473.87      486.38     11.63 o 
  -5   0  12      612.20      521.55      5.36 o 
  -4   0  12      191.15      167.52      3.93 o 
  -3   0  12        0.01        0.00      1.71 o 
  -2   0  12      112.18      109.95      5.03 o 
  -1   0  12      376.97      369.62      3.26 o 
   0   0  12      400.03      417.85      3.51 o 
   1   0  12      791.87      756.74      7.91 o 
   2   0  12      177.43      179.80      3.86 o 
   3   0  12       26.85       33.31      3.27 o 
   4   0  12     3044.20     3146.81     19.04 o 
   5   0  12      377.60      423.37     31.51 o 
   6   0  12     2418.27     2397.00     14.83 o 
   7   0  12        0.17        0.00      5.05 o 
   8   0  12       21.81       12.13      4.72 o 
   9   0  12       14.25       13.26      3.45 o 
  10   0  12       15.81       10.45      5.39 o 
  11   0  12        2.80       10.11      5.05 o 
  12   0  12       95.76      101.77      6.74 o 
 -12   1  12        1.23       33.20     31.00 o 
 -11   1  12       36.66       59.27      4.37 o 
 -10   1  12        0.05        9.15      8.26 o 
  -9   1  12       31.33       35.57      7.98 o 
  -8   1  12       14.11       17.79      6.77 o 
  -7   1  12      211.35      224.47      7.38 o 
  -6   1  12       23.62       26.04      2.44 o 
  -5   1  12       74.10       73.28      1.65 o 
  -4   1  12      107.30      105.10      3.44 o 
  -3   1  12       39.69       35.32      3.03 o 
  -2   1  12       95.59       91.39      1.70 o 
  -1   1  12        0.47        0.00      1.27 o 
   0   1  12      178.39      168.49      2.26 o 
   1   1  12      104.05       98.53      1.73 o 
   2   1  12       57.98       51.97      1.87 o 
   3   1  12       19.49       28.73      3.33 o 
   4   1  12      206.06      209.00      3.07 o 
   5   1  12       77.04       93.32      4.93 o 
   6   1  12      272.46      293.55      8.42 o 
   7   1  12       37.94       35.38      3.21 o 
   8   1  12        1.44        0.67      3.10 o 
   9   1  12        1.12        0.00      3.07 o 
  10   1  12       29.49       24.62      4.55 o 
  11   1  12        2.56        0.94      3.16 o 
  12   1  12        1.24        0.16      3.30 o 
 -11   2  12       20.91       27.86      4.49 o 
 -10   2  12       31.17       57.55      4.64 o 
  -9   2  12       15.95       30.22      4.45 o 
  -8   2  12        4.75       25.69      2.92 o 
  -7   2  12       10.94       16.98      3.21 o 
  -6   2  12      152.02      135.56      3.36 o 
  -5   2  12      422.12      409.43      5.93 o 
  -4   2  12       68.51       51.88      4.36 o 
  -3   2  12        6.05        2.33      2.63 o 
  -2   2  12      120.98      129.60      6.14 o 
  -1   2  12       76.12       83.25      5.13 o 
   0   2  12       30.79       31.80      3.02 o 
   1   2  12      690.81      695.56      6.10 o 
   2   2  12      199.00      198.72      4.32 o 
   3   2  12      240.85      260.69      8.11 o 
   4   2  12      532.46      536.38      4.22 o 
   5   2  12      229.08      231.22      5.07 o 
   6   2  12     1434.22     1511.09     12.81 o 
   7   2  12      113.81      130.15      5.56 o 
   8   2  12       58.54       50.66      3.21 o 
   9   2  12       12.34       11.86      3.07 o 
  10   2  12        4.43        5.98      2.91 o 
  11   2  12        6.67       10.52      3.31 o 
 -11   3  12       35.22       41.50     12.30 o 
 -10   3  12        2.40       23.88      7.92 o 
  -9   3  12        0.25       17.94     12.30 o 
  -8   3  12      164.35      176.00      4.26 o 
  -7   3  12      152.51      148.48      4.47 o 
  -6   3  12        0.02        0.00      2.26 o 
  -5   3  12       42.97       36.87      2.78 o 
  -4   3  12       12.93        9.32      2.00 o 
  -3   3  12       91.65       87.34      2.47 o 
  -2   3  12       39.09       34.89      2.43 o 
  -1   3  12      628.94      622.51     10.17 o 
   0   3  12        1.05        4.45      2.08 o 
   1   3  12        9.31       10.68      2.56 o 
   2   3  12       98.00       87.98      2.20 o 
   3   3  12      304.36      301.78      3.99 o 
   4   3  12       58.53       52.93      2.43 o 
   5   3  12       18.74       19.51      3.03 o 
   6   3  12      112.14      114.19      8.26 o 
   7   3  12        1.44        0.00      5.73 o 
   8   3  12       88.21       95.05      8.09 o 
   9   3  12        4.22        2.18      3.07 o 
  10   3  12       31.29       29.13      3.31 o 
 -10   4  12       11.14       10.13     12.97 o 
  -9   4  12        0.08        6.97      3.71 o 
  -8   4  12        1.52       19.64      8.90 o 
  -7   4  12        3.65        8.78      5.45 o 
  -6   4  12       49.36       47.89      5.79 o 
  -5   4  12        1.31        1.98      2.63 o 
  -4   4  12       87.85       83.75      2.58 o 
  -3   4  12       19.63       18.74      2.77 o 
  -2   4  12      197.77      193.49      3.88 o 
  -1   4  12      163.57      159.30      3.94 o 
   0   4  12      237.27      231.79      5.15 o 
   1   4  12       47.14       46.18      2.09 o 
   2   4  12        5.35        3.90      2.58 o 
   3   4  12        2.08        3.92      1.99 o 
   4   4  12       16.10       14.72      2.27 o 
   5   4  12      152.06      164.20      3.72 o 
   6   4  12      374.96      383.64      5.90 o 
   7   4  12       98.98      106.21      4.89 o 
   8   4  12       42.60       29.29      3.45 o 
   9   4  12        0.16        0.00      3.21 o 
  -8   5  12      110.24      109.95      6.23 o 
  -7   5  12        2.34        0.00      5.56 o 
  -6   5  12        1.26        0.05      2.36 o 
  -5   5  12       60.56       59.84      2.58 o 
  -4   5  12      175.85      175.07      3.06 o 
  -3   5  12       80.43       74.43      3.15 o 
  -2   5  12       49.39       50.69      2.47 o 
  -1   5  12       58.55       60.40      2.90 o 
   0   5  12       24.61       18.69      3.14 o 
   1   5  12        9.27        7.13      1.85 o 
   2   5  12        1.69        1.15      2.24 o 
   3   5  12       49.52       47.50      2.59 o 
   4   5  12       48.64       51.50      3.11 o 
   5   5  12        0.20        6.51      6.91 o 
   6   5  12       23.24       30.25      4.04 o 
   7   5  12        5.27        9.10      3.71 o 
   8   5  12       63.15       82.71      3.69 o 
  -6   6  12       13.89        8.36      3.67 o 
  -5   6  12       27.47       28.98      2.47 o 
  -4   6  12       18.12       18.53      3.50 o 
  -3   6  12       64.43       67.43      2.65 o 
  -2   6  12        0.91        1.79      2.26 o 
  -1   6  12       26.76       28.78      2.97 o 
   0   6  12        7.36       10.86      4.83 o 
   1   6  12       40.61       52.02     10.28 o 
   2   6  12        0.37        0.00      3.32 o 
   3   6  12       11.73       17.72      3.47 o 
   4   6  12       19.73       25.20      9.77 o 
   5   6  12        4.41        0.28      9.10 o 
 -11   1  13       36.41       54.92      4.40 o 
 -10   1  13      116.28      139.52      4.19 o 
  -9   1  13      106.86      108.86      4.69 o 
  -8   1  13        3.49       18.10      4.55 o 
  -7   1  13       13.04       28.08      5.03 o 
  -6   1  13       75.74       77.97      3.71 o 
  -5   1  13      101.50       73.60      3.22 o 
  -4   1  13       99.03       98.10      2.90 o 
  -3   1  13      573.27      500.67      8.62 o 
  -2   1  13       18.72       15.79      1.38 o 
  -1   1  13        7.47        5.86      1.80 o 
   0   1  13      185.05      189.80      2.49 o 
   1   1  13      362.11      359.03      5.78 o 
   2   1  13      113.75      106.01      2.29 o 
   3   1  13      156.45      152.13      2.34 o 
   4   1  13      208.49      209.18      4.43 o 
   5   1  13      139.05      139.88      3.54 o 
   6   1  13      201.17      190.58      4.27 o 
   7   1  13        0.05        2.68      3.21 o 
   8   1  13      361.96      349.86      5.12 o 
   9   1  13       97.18       97.24      4.05 o 
  10   1  13       13.02       10.95      3.34 o 
  11   1  13       14.85       13.10      3.30 o 
 -11   2  13       10.78       22.42      4.05 o 
 -10   2  13        1.22       16.74      6.23 o 
  -9   2  13       26.70       43.82      3.43 o 
  -8   2  13       30.50       40.53      2.75 o 
  -7   2  13        5.66        7.37      3.55 o 
  -6   2  13       20.95       21.79      4.02 o 
  -5   2  13      136.20      105.66      3.21 o 
  -4   2  13        1.56        0.00      2.82 o 
  -3   2  13        4.98        0.61      3.11 o 
  -2   2  13       33.33       39.63      3.32 o 
  -1   2  13      189.04      190.21      4.46 o 
   0   2  13      199.83      195.60      5.17 o 
   1   2  13      203.94      207.29      6.08 o 
   2   2  13       91.28       92.57      4.54 o 
   3   2  13       11.93        7.24      2.21 o 
   4   2  13       96.52       89.18      2.98 o 
   5   2  13        5.18        5.24      2.43 o 
   6   2  13        2.80        3.54      2.86 o 
   7   2  13      141.85      150.15      4.05 o 
   8   2  13       98.39       98.04      3.69 o 
   9   2  13        2.91        5.11      3.07 o 
  10   2  13       53.98       62.71      3.55 o 
 -10   3  13       48.83       74.65     14.69 o 
  -9   3  13        6.66       26.21      5.82 o 
  -8   3  13        5.14       15.80      5.16 o 
  -7   3  13      175.42      171.41      3.84 o 
  -6   3  13       10.22        6.80      2.55 o 
  -5   3  13       22.93       19.75      2.69 o 
  -4   3  13      131.07      120.69      2.77 o 
  -3   3  13      210.54      193.57      3.94 o 
  -2   3  13       62.28       57.43      2.65 o 
  -1   3  13        5.30        9.83      2.40 o 
   0   3  13      415.55      406.69      5.64 o 
   1   3  13       18.47       20.13      2.42 o 
   2   3  13       33.80       33.68      2.65 o 
   3   3  13       21.71       21.51      2.05 o 
   4   3  13        6.25        7.05      2.48 o 
   5   3  13        0.03        0.87      2.91 o 
   6   3  13       63.75       72.90      3.71 o 
   7   3  13        2.28        0.00      3.31 o 
   8   3  13      401.88      421.51     20.05 o 
   9   3  13      100.98      100.83      7.58 o 
  -9   4  13       14.28       28.34     11.46 o 
  -8   4  13       40.97       49.34      3.37 o 
  -7   4  13       10.31        8.97      4.40 o 
  -6   4  13       45.48       37.81      4.57 o 
  -5   4  13       28.40       27.01      2.48 o 
  -4   4  13       21.61       23.13      2.92 o 
  -3   4  13        2.94        0.00      2.34 o 
  -2   4  13       90.48       94.88      2.91 o 
  -1   4  13        1.61        4.13      2.46 o 
   0   4  13        3.02        1.13      2.38 o 
   1   4  13        8.47        7.20      3.21 o 
   2   4  13       13.24       16.21      2.03 o 
   3   4  13       45.10       50.39      2.24 o 
   4   4  13        8.75       12.22      2.36 o 
   5   4  13        2.45        2.81      2.74 o 
   6   4  13        0.91        0.00      3.16 o 
   7   4  13       21.78       19.70      3.45 o 
   8   4  13       34.80       33.63      3.57 o 
  -7   5  13       21.74       20.56      2.70 o 
  -6   5  13        0.22        0.00      2.60 o 
  -5   5  13       56.82       57.34      2.67 o 
  -4   5  13       40.28       44.22      3.40 o 
  -3   5  13        2.50        2.47      2.28 o 
  -2   5  13       49.32       52.11      2.53 o 
  -1   5  13       35.30       35.47      2.44 o 
   0   5  13       74.87       70.54      3.10 o 
   1   5  13       62.16       65.68      4.84 o 
   2   5  13       36.08       37.71     10.95 o 
   3   5  13       16.05       16.64      2.49 o 
   4   5  13        2.23        4.90      2.59 o 
   5   5  13        0.93        5.99      7.08 o 
   6   5  13       22.99       32.40      7.92 o 
  -3   6  13       46.80       49.63      2.65 o 
  -2   6  13       70.10       71.71      3.19 o 
  -1   6  13        3.04        5.54      2.39 o 
   0   6  13       14.71       20.10      2.74 o 
   1   6  13        2.85        3.92      3.51 o 
   2   6  13        3.96        3.49      3.55 o 
   3   6  13       54.33       59.58      4.55 o 
 -10   0  14       86.72      109.50      7.25 o 
  -9   0  14      147.06      159.00     13.31 o 
  -8   0  14       58.86       56.96     20.89 o 
  -7   0  14      122.36      131.17     15.00 o 
  -6   0  14        1.11        7.67      6.57 o 
  -5   0  14        0.94        0.00      1.90 o 
  -4   0  14      399.17      379.29      6.39 o 
  -3   0  14       35.91       15.17      1.95 o 
  -2   0  14       76.58       46.03      2.24 o 
  -1   0  14      585.31      535.42      4.09 o 
   0   0  14       52.43       62.79      2.47 o 
   1   0  14      179.11      178.69      3.71 o 
   2   0  14      172.54      169.77      4.27 o 
   3   0  14      264.93      259.18      4.53 o 
   4   0  14       67.97       58.67      7.92 o 
   5   0  14       11.36        9.59      4.55 o 
   6   0  14        1.30        1.01      4.38 o 
   7   0  14       97.38      103.12      5.73 o 
   8   0  14       80.88       95.70      6.07 o 
   9   0  14       58.58       75.49      5.73 o 
  10   0  14       33.23       26.29      5.39 o 
 -10   1  14       13.92       28.96      4.00 o 
  -9   1  14        7.83        8.65      4.67 o 
  -8   1  14       38.54       34.65      5.15 o 
  -7   1  14       30.57       32.10      5.26 o 
  -6   1  14       33.65       37.06      3.21 o 
  -5   1  14        3.69        3.82      2.61 o 
  -4   1  14        6.69        4.99      2.42 o 
  -3   1  14        1.83        0.00      2.08 o 
  -2   1  14       54.33       51.98      2.00 o 
  -1   1  14        0.43        0.99      1.42 o 
   0   1  14       17.40       13.28      2.41 o 
   1   1  14       46.13       41.20      2.08 o 
   2   1  14       13.98       12.49      1.85 o 
   3   1  14        3.46        1.00      2.01 o 
   4   1  14        5.12        5.58      2.14 o 
   5   1  14       64.03       65.46      2.72 o 
   6   1  14       94.96       95.80      4.05 o 
   7   1  14       19.27       21.15      3.31 o 
   8   1  14       57.82       62.97      3.69 o 
   9   1  14        2.13        3.24      3.45 o 
  10   1  14       19.74       21.38      3.45 o 
  -9   2  14       57.67       65.24      3.59 o 
  -8   2  14       82.78       90.02      5.22 o 
  -7   2  14        0.35        1.96      2.97 o 
  -6   2  14       33.72       29.09      3.00 o 
  -5   2  14      151.24      136.26      3.60 o 
  -4   2  14      180.18      177.89      5.73 o 
  -3   2  14        3.95        2.86      2.56 o 
  -2   2  14        3.31       13.32      2.68 o 
  -1   2  14      267.53      256.64      4.47 o 
   0   2  14       16.85       20.15      2.54 o 
   1   2  14      179.58      175.31      2.91 o 
   2   2  14      162.87      158.36      2.46 o 
   3   2  14      103.82      105.70      3.94 o 
   4   2  14       42.56       41.72      2.40 o 
   5   2  14       12.71        9.61      2.77 o 
   6   2  14       38.76       31.93      3.31 o 
   7   2  14       14.69       17.68      3.37 o 
   8   2  14       68.11       84.65      6.07 o 
   9   2  14        6.04       15.12      5.73 o 
  -9   3  14       49.24       50.31      3.79 o 
  -8   3  14        0.69        4.14      4.13 o 
  -7   3  14        3.42        7.46      2.62 o 
  -6   3  14       31.47       29.28      2.66 o 
  -5   3  14        1.32        0.00      2.68 o 
  -4   3  14        0.20        0.12      2.60 o 
  -3   3  14        0.49        0.00      2.77 o 
  -2   3  14      106.98      118.94      4.96 o 
  -1   3  14        0.55        3.23      2.33 o 
   0   3  14       22.58       23.13      2.40 o 
   1   3  14       58.94       57.81      2.50 o 
   2   3  14        0.39        0.00      2.47 o 
   3   3  14       32.51       27.66      2.56 o 
   4   3  14       16.70       17.79      2.72 o 
   5   3  14       39.36       44.88      3.35 o 
   6   3  14        0.11        0.00      3.71 o 
   7   3  14       17.94       11.02      4.55 o 
   8   3  14        4.68        1.60      7.41 o 
  -7   4  14       11.15        8.20      2.65 o 
  -6   4  14        0.42        0.40      2.59 o 
  -5   4  14       78.69       74.94      4.57 o 
  -4   4  14      113.60      116.60      3.06 o 
  -3   4  14       22.30       23.19      2.62 o 
  -2   4  14      123.48      129.28      3.10 o 
  -1   4  14       59.17       59.30      2.82 o 
   0   4  14      100.81      108.09      3.04 o 
   1   4  14       85.60       83.19      3.04 o 
   2   4  14       12.85       13.64      3.21 o 
   3   4  14       84.29       84.00      2.63 o 
   4   4  14       85.18       95.59      2.85 o 
   5   4  14       41.73       45.69      3.24 o 
   6   4  14        3.27        0.05      3.24 o 
   7   4  14       17.95       15.50      3.40 o 
  -5   5  14       20.01       17.65      3.15 o 
  -4   5  14        6.46        3.50      2.48 o 
  -3   5  14        2.07        2.42      2.33 o 
  -2   5  14       39.21       44.66      2.58 o 
  -1   5  14        7.77        5.52      2.47 o 
   0   5  14        4.97        4.79      2.64 o 
   1   5  14       48.97       58.21      3.55 o 
   2   5  14       65.66       78.50      3.79 o 
   3   5  14       22.83       17.50     13.31 o 
   4   5  14       30.88       50.81      8.09 o 
   5   5  14       28.77       42.01      9.27 o 
  -9   1  15       96.80      125.40      7.20 o 
  -8   1  15       94.78      103.38      4.82 o 
  -7   1  15      125.90      131.45      5.64 o 
  -6   1  15      155.64      147.00      3.70 o 
  -5   1  15        0.02        1.66      2.57 o 
  -4   1  15       62.27       53.13      3.36 o 
  -3   1  15        9.22       10.68      2.63 o 
  -2   1  15      242.59      238.93      3.40 o 
  -1   1  15      244.70      246.28      4.48 o 
   0   1  15        0.03        0.00      1.93 o 
   1   1  15        3.44        0.34      2.05 o 
   2   1  15        0.26        0.00      2.40 o 
   3   1  15      202.94      202.17      3.50 o 
   4   1  15      151.68      155.71      5.06 o 
   5   1  15       79.08       87.48      3.06 o 
   6   1  15       28.13       27.95      3.69 o 
   7   1  15        3.09        3.67      3.21 o 
   8   1  15       26.83       30.57      3.81 o 
  -8   2  15        0.18        2.15      3.49 o 
  -7   2  15        1.50        0.00      2.95 o 
  -6   2  15       32.58       31.29      4.20 o 
  -5   2  15        8.20        0.00      3.70 o 
  -4   2  15       14.31        7.82      3.27 o 
  -3   2  15        1.98        0.03      3.25 o 
  -2   2  15       20.79       18.76      2.33 o 
  -1   2  15       23.86       24.64      2.33 o 
   0   2  15      183.38      173.99      3.05 o 
   1   2  15       44.78       44.82      2.53 o 
   2   2  15        0.02        0.00      2.50 o 
   3   2  15        9.58        9.13      2.33 o 
   4   2  15       31.44       27.92      2.77 o 
   5   2  15        2.00        3.03      4.38 o 
   6   2  15      113.81      104.96      4.16 o 
   7   2  15       59.70       68.00      4.16 o 
   8   2  15        5.20        7.92      3.57 o 
  -7   3  15       71.22       60.96      3.11 o 
  -6   3  15       42.76       37.04      2.90 o 
  -5   3  15        0.17        0.00      3.70 o 
  -4   3  15       14.99        8.66      3.75 o 
  -3   3  15       25.77       29.60      2.82 o 
  -2   3  15       61.06       74.67      3.03 o 
  -1   3  15      183.58      185.89      4.23 o 
   0   3  15        1.13        4.22      2.39 o 
   1   3  15        5.70        6.42      2.28 o 
   2   3  15        9.54        8.49      2.57 o 
   3   3  15       70.80       69.58      2.74 o 
   4   3  15       45.78       48.30      3.94 o 
   5   3  15        6.60        6.39      7.92 o 
   6   3  15       72.58       84.54      4.89 o 
   7   3  15        1.24        0.00      6.91 o 
  -5   4  15       38.06       36.41      4.33 o 
  -4   4  15        5.93        3.79      3.79 o 
  -3   4  15       44.49       42.84      2.97 o 
  -2   4  15        2.90        3.25      2.51 o 
  -1   4  15       10.12       10.58      2.78 o 
   0   4  15       54.92       59.07      3.10 o 
   1   4  15       77.94       82.28      3.30 o 
   2   4  15       39.85       43.62      3.65 o 
   3   4  15        5.72        9.50      3.56 o 
   4   4  15      104.76      111.17      4.16 o 
   5   4  15        8.48       11.04      3.16 o 
  -1   5  15       10.46        9.60      2.63 o 
   0   5  15       16.67       16.93      2.71 o 
   1   5  15        0.58        0.00      2.59 o 
  -7   0  16       72.16       91.18      8.59 o 
  -6   0  16      315.88      340.92     14.32 o 
  -5   0  16        6.55        3.62      6.23 o 
  -4   0  16      148.90      144.16      5.73 o 
  -3   0  16       25.46       16.34      3.88 o 
  -2   0  16       40.69       34.39      3.57 o 
  -1   0  16      409.31      417.37     16.34 o 
   0   0  16       51.90       45.31      5.22 o 
   1   0  16      250.17      261.44      6.23 o 
   2   0  16      180.94      179.20      4.61 o 
   3   0  16        1.49        2.57      3.40 o 
   4   0  16       48.47       53.00      3.72 o 
   5   0  16       70.43       79.28      4.38 o 
   6   0  16       32.09       29.32      5.39 o 
   7   0  16        0.23        0.00      5.39 o 
  -7   1  16        0.98        0.00      3.67 o 
  -6   1  16       13.18        9.37      3.31 o 
  -5   1  16        1.13        0.00      3.89 o 
  -4   1  16        0.09        0.00      2.87 o 
  -3   1  16        0.02        0.00      2.59 o 
  -2   1  16        6.64        0.00      2.54 o 
  -1   1  16       10.04        6.96      2.39 o 
   0   1  16        3.70        1.76      2.59 o 
   1   1  16       33.61       37.10      2.78 o 
   2   1  16        1.86        0.09      2.87 o 
   3   1  16       18.60       20.01      2.63 o 
   4   1  16        5.55        8.34      2.56 o 
   5   1  16        0.00        3.21      2.67 o 
   6   1  16        5.50        4.21      3.57 o 
   7   1  16        3.04        1.33      3.55 o 
  -6   2  16       67.12       70.02      3.13 o 
  -5   2  16      135.38      128.00      4.09 o 
  -4   2  16        0.53        0.00      2.84 o 
  -3   2  16       58.63       57.53      2.86 o 
  -2   2  16      177.47      180.99      3.26 o 
  -1   2  16       62.66       70.51      2.91 o 
   0   2  16       55.49       62.68      2.66 o 
   1   2  16       98.39       97.36      3.11 o 
   2   2  16       44.36       49.27      2.87 o 
   3   2  16        4.16        1.92      2.73 o 
   4   2  16       59.39       63.16      3.70 o 
   5   2  16       73.75       66.99      5.56 o 
   6   2  16       12.06        4.72      4.05 o 
  -5   3  16        0.01        0.00      3.40 o 
  -4   3  16       25.52       23.91      5.74 o 
  -3   3  16       30.97       29.84      2.82 o 
  -2   3  16        0.05        4.61      3.62 o 
  -1   3  16       26.89       32.13      2.63 o 
   0   3  16       31.49       36.65      2.69 o 
   1   3  16        5.55        4.96      2.71 o 
   2   3  16       43.29       48.83      2.81 o 
   3   3  16       29.85       26.60      2.70 o 
   4   3  16       10.77       12.89      2.52 o 
   5   3  16        2.00        1.46      3.02 o 
  -2   4  16        6.86        8.41      2.84 o 
  -1   4  16       34.40       38.88      3.02 o 
   0   4  16        7.25        9.72      2.87 o 
   1   4  16       13.99       12.58      2.92 o 
   2   4  16        3.22        6.53      2.51 o 
  -5   1  17       58.00       55.27      3.81 o 
  -4   1  17       82.85       81.19      4.05 o 
  -3   1  17      115.80      121.27      3.50 o 
  -2   1  17        1.60        0.24      2.77 o 
  -1   1  17       22.98       26.49      2.90 o 
   0   1  17       71.24       92.39      3.07 o 
   1   1  17      166.43      176.52      5.67 o 
   2   1  17      143.44      146.73      3.55 o 
   3   1  17       39.07       36.37      2.83 o 
   4   1  17       15.03       15.13      2.67 o 
   5   1  17       10.07       12.98      2.90 o 
  -4   2  17        5.34        3.37      3.15 o 
  -3   2  17       23.85       21.58      3.15 o 
  -2   2  17        1.55        3.10      3.40 o 
  -1   2  17       47.68       49.43      3.01 o 
   0   2  17        0.50        4.27      2.56 o 
   1   2  17        6.46        6.90      2.72 o 
   2   2  17        1.20        1.25      2.78 o 
   3   2  17        6.12        2.56      2.66 o 
  -1   3  17        3.68        9.73      3.83 o 
   0   3  17       25.05       27.57      3.84 o 
   0   0  18        4.75        2.89      4.03 o 
                                                 
